# Supplementary material for: The cancer-associated SF3B1K700E spliceosome mutation confers enhanced sensitivity to BV-6-induced cytotoxicity
Source: Cell Death Dis. 2025 Jul 1;16(1):476. doi: 10.1038/s41419-025-07790-y (PMC12216663; doi:10.1038/s41419-025-07790-y)
Supplement: Supplementary file 2 — Supplementary Table 1 [file 41419_2025_7790_MOESM2_ESM.xlsx]

## Sheet: Supplementary Table 1
#	Apoptosis-inducing agent	Z Score		Target	Information
		SF3B1WT	SF3B1K700E
1	ABT-263 (Navitoclax)	1.06355	0.58342	Bcl-2	ABT-263 (Navitoclax) is a potent inhibitor of Bcl-xL, Bcl-2 and Bcl-w with Ki of ≤ 0.5 nM, ≤1 nM and ≤1 nM, but binds more weakly to Mcl-1 and A1. Phase 1/2.
2	JNJ-26854165 (Serdemetan)	-1.02413	-0.524	p53	JNJ-26854165 acts as a HDM2 ubiquitin ligase antagonist and also induces early apoptosis in p53 wild-type cells, inhibits cellular proliferation followed by delayed apoptosis in the absence of functional p53. Phase 1.
3	Gambogic Acid	1.7975	2.61711	Others	Gambogic Acid activates caspases with EC50 of 0.78-1.64 μM and competitively inhibits Bcl-XL, Bcl-2, Bcl-W, Bcl-B, Bfl-1 and Mcl-1 with IC50 of 1.47, 1.21, 2.02, 0.66, 1.06 and 0.79 μM, respectively.
4	Tenovin-6	-1.2083	-0.89834	p53	Tenovin-6 is a small molecule activator of p53 transcriptional activity.
5	GSK2656157	-0.28606	-0.56965	PERK	GSK2656157 is an ATP-competitive and highly selective inhibitor of PERK with IC50 of 0.9 nM, 500-fold greater against a panel of 300 kinases.
6	Calpeptin	0.158458	-0.35973	Cysteine Protease	Calpeptin is a potent, cell-permeable calpain inhibitor with ID50 of 52 nM, 34 nM, 138 nM, and 40 nM for Calpain I (porcine erythrocytes), Calpain II (porcine kidney), Papainb, and Calpain I (human platelets), respectively.
7	UNC-2025	2.37321	1.52671	TAM Receptor	UNC-2025 is a potent and orally bioavailable dual MER/FLT3 inhibitor with IC50 of 0.74 nM and 0.8 nM, respectively, about 20-fold selectivity over Axl and Tyro3.
8	Cerdulatinib (PRT062070, PRT2070)	-0.83295	-0.77929	JAK	Cerdulatinib (PRT-062070) is an oral active, multi-targeted tyrosine kinase inhibitor with IC50 of 12 nM/6 nM/8 nM/0.5 nM and 32 nM for JAK1/JAK2/JAK3/TYK2 and Syk, respectively. Also inhibits 19 other tested kinases with IC50 less than 200 nM.
9	Omaveloxolone (RTA-408)	1.3818	1.33611	Others	Omaveloxolone (RTA-408) is a synthetic triterpenoid that activates the cytoprotective transcription factor Nrf2 and inhibits NF-κB signaling. Phase 2.
10	SBE 13 HCl	0.08778	-0.38377	PLK	SBE 13 HCl is a potent and selective PLK1 inhibitor with IC50 of 200 pM, >4000-fold selectivity over Aurora A kinase, Plk2 and Plk3.
11	Pexidartinib (PLX3397)	-0.1845	-0.39078	CSF-1R	Pexidartinib (PLX3397) is an oral, potent mutil-targeted receptor tyrosine kinase inhibitor of CSF-1R, Kit, and Flt3 with IC50 of 20 nM, 10 nM and 160 nM, respectively. Phase 3.
12	ABT-737	-0.14896	-0.57752	Bcl-2	ABT-737 is a BH3 mimetic inhibitor of Bcl-xL, Bcl-2 and Bcl-w with EC50 of 78.7 nM, 30.3 nM and 197.8 nM, respectively; no inhibition observed against Mcl-1, Bcl-B or Bfl-1. Phase 2.
13	Thalidomide	0.036316	-0.37461	Others	Thalidomide was introduced as a sedative drug, immunomodulatory agent and also is investigated for treating symptoms of many cancers. Thalidomide inhibits an E3 ubiquitin ligase, which is a CRBN-DDB1-Cul4A complex.Phase 3.
14	PAC-1	-1.26374	-0.268	Caspase	PAC-1 is a potent procaspase-3 activator with EC50 of 0.22 μM and the first small molecule known to directly activate procaspase-3 to caspase-3.
15	b-AP15	1.63144	2.29442	DUB	b-AP15 is a deubiquitinases inhibitor for 19S proteasomes activity of Ub-AMC cleavage with IC50 of 2.1 μM.
16	NSC 319726	0.164634	-0.1405	p53	NSC319726 is a p53(R175) mutant reactivator, exhibits growth inhibition in cells expressing mutant p53, with IC50 of 8 nM for p53(R175) mutant, shows no inhibition for p53 wild-type cells.
17	ISRIB (trans-isomer)	-1.15862	-0.97204	PERK	ISRIB (trans-isomer), the trans-isomer of ISRIB, is a potent and selective PERK inhibitor with IC50 of 5 nM.
18	AGK2	-0.70752	-0.7511	Sirtuin	AGK2 is a potent, and selective SIRT2 inhibitor with IC50 of 3.5 μM.
19	SU9516	-0.27865	-0.21778	CDK	SU 9516 is a 3-substituted indolinone CDK inhibitor with IC50 of 22 nM, 40 nM, and 200 nM for CDK2, CDK1, and CDK4, respectively.
20	L-685,458	-0.00788	-0.37304	Gamma-secretase	L-685,458 is a specific and potent inhibitor of A beta PP gamma-secretase activity with Ki of 17 nM.
21	Monomethyl auristatin E (MMAE)	1.55527	1.19473	Others	Monomethyl auristatin E (MMAE) is a synthetic antineoplastic agent, which is linked to a monoclonal antibody (MAB).
22	Lenalidomide (CC-5013)	0.153243	-0.21348	TNF-alpha	Lenalidomide (CC-5013) is a TNF-α secretion inhibitor with IC50 of 13 nM.
23	Celastrol	2.03574	1.05778	Others	Celastrol is a potent proteasome inhibitor for the chymotrypsin-like activity of a purified 20S proteasome with IC50 of 2.5 μM.
24	TH-302	-0.47229	-0.605	Others	TH-302 is selective hypoxia-activated prodrug targeting hypoxic regions of solid tumors with IC50 of 19 nM, demonstrates 270-fold enhanced cytotoxicity under hypoxia versus their potency under aerobic conditions, stable to cytochrome P450 metabolism.
25	LCL161	-0.95221	-0.67855	IAP	LCL161, a SMAC mimetic, potently binds to and inhibits multiple IAPs (i.e. XIAP, c-IAP). Phase 2.
26	Idasanutlin (RG-7388)	-0.31831	-0.59798	Mdm2	Idasanutlin (RG-7388) is a potent and selective p53-MDM2 inhibitor with IC50 of 6 nM.
27	LRRK2-IN-1	-1.37573	-1.28757	LRRK2	LRRK2-IN-1 is a potent and selective LRRK2 inhibitor with IC50 of 6 nM and 13 nM for LRRK2 (G2019S) and LRRK2 (WT), respectively.
28	MI-773 (SAR405838)	-0.07306	-0.62145	Mdm2	MI-773 (SAR405838) is an orally available MDM2 antagonist with Ki of 0.88 nM. Phase 1.
29	PF-4989216	-0.27178	-0.92095	PI3K	PF-4989216 is a potent and selective PI3K inhibitor with IC50 of 2 nM, 142 nM, 65 nM, 1 nM, and 110 nM for p110α, p110β, p110γ, p110δ, and VPS34, respectively.
30	Ro-3306	-0.13853	-0.51985	CDK	RO-3306 is an ATP-competitive, and selective CDK1 inhibitor with Ki of 20 nM, >15-fold selectivity against a diverse panel of human kinases.
31	TP-0903	1.37988	1.50024	TAM Receptor	TP-0903 is a potent and selective AXL Inhibitor with IC50 of 27 nM.
32	Obatoclax Mesylate (GX15-070)	2.14224	1.98677	Bcl-2	Obatoclax (GX15-070) is an antagonist of Bcl-2 with Ki of 0.22 μM, can assist in overcoming MCL-1 mediated resistance to apoptosis. Phase 1/2.
33	Staurosporine	1.9206	2.11512	PKC	Staurosporine is a potent PKC inhibitor for PKCα, PKCγ and PKCη with IC50 of 2 nM, 5 nM and 4 nM, less potent to PKCδ (20 nM), PKCε (73 nM) and little active to PKCζ (1086 nM) in cell-free assays. Also shows inhibitory activities on other kinases, such as PKA, PKG, S6K, CaMKII, etc. Phase 3.
34	RITA (NSC 652287)	0.678592	0.185612	p53	RITA (NSC 652287) induces both DNA-protein and DNA-DNA cross-links with no detectable DNA single-strand breaks, and also inhibits MDM2-p53 interaction by targeting p53.
35	GDC-0152	0.154753	-0.25799	IAP	GDC-0152 is a potent antagonist of XIAP-BIR3, ML-IAP-BIR3, cIAP1-BIR3 and cIAP2-BIR3 with Ki of 28 nM, 14 nM, 17 nM and 43 nM, respectively; less affinity shown to cIAP1-BIR2 and cIAP2-BIR2. Phase 1.
36	GSK2606414	-0.15417	-0.54404	PERK	GSK2606414 is an orally available, potent, and selective PERK inhibitor with IC50 of 0.4 nM, displaying at least 100-fold selectivity over the other EIF2AKs assayed.
37	FTI 277 HCl	-0.34644	-0.39164	Transferase	FTI 277 HCl is the methyl ester of FTI 277, which is a potent and selective farnesyltransferase (FTase) inhibitor with IC50 of 500 pM, about 100-fold selectivity over the closely related GGTase I.
38	BV-6	0.244232	2.19197	IAP	BV-6 is a SMAC mimetic, dual cIAP and XIAP inhibitor.
39	PND-1186 (VS-4718)	-1.03936	-0.96674	FAK	PND-1186 (VS-4718) is a reversible and selective FAK inhibitor with IC50 of 1.5 nM. Phase 1.
40	YK-4-279	0.585819	0.045521	DNA/RNA Synthesis	YK-4-279 is a potent inhibitor of EWS-FLI1 binding to RNA helicase A (RHA).
41	Akti-1/2	-0.22677	-0.78859	Akt	Akti-1/2 is a highly selective Akt1/Akt2 inhibitor with IC50 of 58 nM/210 nM, respectively, about 36-fold selectivity for Akt1 over Akt3.
42	ONO-4059	-0.37883	-0.52372	BTK	ONO-4059 is a highly potent and selective oral BTK inhibitor with IC50 of 23.9 nM. Phase 1.
43	Nutlin-3	0.351004	-0.33798	Mdm2	Nutlin-3 is a potent and selective Mdm2 (RING finger-dependent ubiquitin protein ligase for itself and p53) antagonist with IC50 of 90 nM; stabilizes p73 in p53-deficient cells.
44	Fludarabine	-0.11327	-0.33397	STAT, DNA/RNA Synthesis	Fludarabine is a STAT1 activation inhibitor and a DNA synthesis inhibitor in Vascular smooth muscle cells.
45	AT101	0.586916	-0.19087	Bcl-2	AT101, the R-(-) enantiomer of Gossypol acetic acid, binds with Bcl-2, Bcl-xL and Mcl-1 with Ki of 0.32 μM, 0.48 μM and 0.18 μM; does not inhibit BIR3 domain and BID. Phase 1/2.
46	Birinapant	-0.08391	0.748411	Caspase	Birinapant is a SMAC mimetic antagonist, mostly to cIAP1 with Kd of <1 nM, less potent to XIAP. Phase 1/2.
47	Tasisulam	-0.62751	-0.52515	Caspase	Tasisulam is an antitumor agent and an apoptosis inducer via the intrinsic pathway. Phase 3
48	YH239-EE	0.090388	-0.30549	Mdm2	YH239-EE, the ethyl ester of YH239, is a potent p53-MDM2 antagonist and an apoptosis inducer.
49	EI1	-0.61927	-0.42813	Histone Methyltransferase	EI1 is a potent and selective EZH2 inhibitor with IC50 of 15 nM and 13 nM for EZH2 (WT) and EZH2 (Y641F), respectively.
50	Defactinib (VS-6063, PF-04554878)	-0.25957	-0.50597	FAK	Defactinib (VS-6063, PF-04554878) is a selective, and orally active FAK inhibitor. Phase 2.
51	SP2509	-0.36634	-0.41654	Histone Demethylase	SP2509 is a selective histone demethylase LSD1 inhibitor with IC50 of 13 nM, showing no activity against MAO-A, MAO-B, lactate dehydrogenase and glucose oxidase.
52	Sunitinib	-0.38569	-0.72105	PDGFR	Sunitinib is a multi-targeted RTK inhibitor targeting VEGFR2 (Flk-1) and PDGFRβ with IC50 of 80 nM and 2 nM, and also inhibits c-Kit.
53	Spautin-1	-0.90624	-0.75239	Autophagy	Spautin-1 is a potent and specific autophagy inhibitor, and inhibits the deubiquitinating activity of USP10 and USP13 with IC50 of ∼0.6-0.7 μM.
54	HA14-1	-0.19026	-0.52558	Bcl-2	HA14-1 is a non-peptidic ligand of a Bcl-2 surface pocket with IC50 of ~9 μM.
55	Pomalidomide	0.240664	0.000159	TNF-alpha, COX	Pomalidomide inhibits LPS-induced TNF-α release with IC50 of 13 nM.
56	Apoptosis Activator 2	0.147616	-0.49352	Caspase	Apoptosis Activator 2 strongly induces caspase-3 activation, PARP cleavage, and DNA fragmentation which leads to the destruction of cells (Apaf-1 dependent) with IC50 of ~4 μM, inactive to HMEC, PREC, or MCF-10A cells.
57	K-Ras(G12C) inhibitor 12	-0.18779	-0.1707	Rho	K-Ras(G12C) inhibitor 12 is an allosteric inhibitor of oncogenic K-Ras(G12C). "
58	UMI-77	0.269484	-0.23967	Bcl-2	UMI-77 is a selective Mcl-1 inhibitor with Ki of 490 nM, showing selectivity over other members of Bcl-2 family.
59	MI-2 (Menin-MLL Inhibitor)	-0.66813	2.3302	Histone Methyltransferase	MI-2 (Menin-MLL Inhibitor) is a potent <b>menin-MLL</b> interaction inhibitor with <b>IC50</b> of 446 nM.
60	CPI-360	-0.11918	-0.24196	Histone Methyltransferase	CPI-360 is a potent, selective,and SAM-competitive EZH1 inhibitor with IC50 of 102.3 nM, >100-fold selectivity over other methyltransferases.
61	SecinH3	-1.44462	-0.80576	Others	SecinH3 is a selective cytohesin inhibitor with IC50 of 2.4 μM, 5.4 μM, 5.4 μM, 5.6 μM, 5.6 μM, and 65 μM for hCyh2, hCyh1, mCyh3, hCyh3, drosophila steppke, and yGea2-S7, respectively.
62	Dasatinib Monohydrate	2.682	2.24177	Src	Dasatinib Monohydrate is a novel, potent and multi-targeted inhibitor that targets Abl, Src and c-Kit, with IC50 of <1 nM, 0.8 nM and 79 nM, respectively.
63	GSK621	-1.29188	-0.99093	AMPK	GSK621 is a specific and potent AMPK activator.
64	TW-37	2.21264	1.77584	Bcl-2	TW-37 is a novel nonpeptide inhibitor to recombinant Bcl-2, Bcl-xL and Mcl-1 with Ki of 0.29 μM, 1.11 μM and 0.26 μM, respectively.
65	VX-765	-0.19013	-0.54804	Caspase	VX-765 is a potent and selective inhibitor of caspase-1 with Ki of 0.8 nM.
66	Pifithrin-α (PFTα)	-0.51662	-0.61659	p53	Pifithrin-α is an inhibitor of p53, inhibiting p53-dependent transactivation of p53-responsive genes.
67	Embelin	-0.03326	-0.09199	IAP	Embelin, a quinone isolated from the Japanese Ardisia herb, is an inhibitor of X-linked inhibitor of apoptosis (XIAP) with IC50 of 4.1 μM.
68	Poziotinib (HM781-36B)	-0.05522	-0.26314	EGFR	Poziotinib (HM781-36B) is an irreversible pan-HER inhibitor with IC50 of 3.2 nM, 5.3 nM and 23.5 nM for HER1, HER2, and HER4, respectively. Phase 2.
69	PF-06463922	-0.25779	-0.38091	ALK	PF-06463922 is a potent, dual ALK/ROS1 inhibitor with Ki of <0.02 nM, <0.07 nM, and 0.7 nM for ROS1, ALK (WT), and ALK (L1196M), respectively. Phase 1.
70	MI-3 (Menin-MLL Inhibitor)	-0.63176	1.36587	Histone Methyltransferase	MI-3 (Menin-MLL Inhibitor) is a potent menin-MLL interaction inhibitor with IC50 of 648 nM.
71	Picropodophyllin (PPP)	0.37255	0.536628	IGF-1R	Picropodophyllin (PPP) is a selective IGF-1R inhibitor with IC50 of 1 nM. Phase 1/2.
72	BG45	-0.16625	-0.03891	HDAC	BG45 is a class I HDAC inhibitor with IC50 of 289 nM, 2.0 μM, 2.2 μM and >20 μM for HDAC3, HDAC1, HDAC2, and HDAC6 in cell-free assays, respectively.
73	A-1210477	-0.42137	-0.75396	Bcl-2	A-1210477 is a potent and selective MCL-1 inhibitor with Ki and IC50 of 0.454 nM and 26.2 nM, respectively, >100-fold selectivity over other Bcl-2 family members.
74	PD-1/PD-L1 inhibitor 2	0.829005	0.78533	Others	PD-1/PD-L1 inhibitor 2 is a PD-1/PD-L1 interaction inhibitor.
75	YM155 (Sepantronium Bromide)	1.17732	2.62641	Survivin	YM155 is a potent survivin suppressant by inhibiting Survivin promoter activity with IC50 of 0.54 nM; does not significantly inhibit SV40 promoter activity, but is observed to slightly inhibit the interaction of Survivin with XIAP. Phase 1/2.
76	(S)-10-Hydroxycamptothecin	-2.45813	-0.50655	Topoisomerase	10-Hydroxycamptothecin is a DNA topoisomerase I inhibitor with potent anti-tumor activity.
77	Pifithrin-μ	-0.34246	-0.09829	p53	Pifithrin-μ is a specific p53 inhibitor by reducing its affinity to Bcl-xL and Bcl-2, and also inhibits HSP70 function and autophagy.
78	RG-7112	-0.37458	-0.3759	Mdm2	RG7112 (RO5045337) is an orally bioavailable and selective p53-MDM2 inhibitor. Phase 1.
79	MG-101 (ALLN)	-0.38693	0.704909	Cysteine Protease	MG-101 (ALLN) is a cell-permeable and potent inhibitor of cysteine proteases including calpains and lysosomal cathepsins.
80	GSK1324726A (I-BET726)	-1.51187	-1.41592	Epigenetic Reader Domain	GSK1324726A (I-BET726) is a highly selective inhibitor of BET family proteins with IC50 of 41 nM, 31 nM, and 22 nM for BRD2, BRD3, and BRD4, respectively.
81	NPS-1034	-0.17091	-0.43528	cMet	NPS-1034 is a dual Met/Axl inhibitor with IC50 of 48 nM and 10.3 nM, respectively.
82	LY2409881	-0.51854	-0.63404	IκB/IKK	LY2409881 is a potent and selective IKK2 inhibitor with IC50 of 30 nM, >10-fold selectivity over IKK1 and other common kinases.
83	Purvalanol A	-0.61708	-0.44902	CDK	Purvalanol A is a potent, and cell-permeable CDK inhibitor with IC50 of 4 nM, 70 nM, 35 nM, and 850 nM for cdc2-cyclin B, cdk2-cyclin A, cdk2-cyclin E, and cdk4-cyclin D1, respectively.
84	BIO-acetoxime	3.21243	2.47129	GSK-3	BIO-acetoxime is a potent dual GSK3α/β inhibitor with IC50 of 10 nM, >240-fold selectivity over CDK5/p25, CDK2/cyclin A and CDK1/cyclin B.
85	Tiplaxtinin (PAI-039)	-0.42782	-0.39049	Others	Tiplaxtinin(PAI-039) is an orally efficacious and selective plasminogen activator inhibitor-1 (PAI-1) inhibitor with IC50 of 2.7 μM.
86	Tenovin-1	-1.26031	-0.75768	p53	Tenovin-1 protects against MDM2-mediated p53 degradation, which involves ubiquitination, and acts through inhibition of protein-deacetylating activities of SirT1 and SirT2.
87	ABT-199 (GDC-0199)	-0.48958	-0.94156	Bcl-2	ABT-199 (GDC-0199) is a Bcl-2-selective inhibitor with Ki of <0.01 nM, >4800-fold more selective versus Bcl-xL and Bcl-w, and no activity to Mcl-1. Phase 2.
88	Nutlin-3a	-0.31762	-0.40423	Mdm2	Nutlin-3a, the active enantiomer of Nutlin-3, inhibits the p53/MDM2 interaction with IC50 of 90 nM.
89	Nutlin-3b	-0.45637	-0.63648	Mdm2	Nutlin-3b is a p53/MDM2 antagonist or inhibitor with IC50 value of 13.6 μM, 150-fold less potent (+)-enantiomer of Nutlin-3 as in comparison with opposite (-)-enantiomer Nutlin-3a.
