# Supplementary material for: The cancer-associated SF3B1K700E spliceosome mutation confers enhanced sensitivity to BV-6-induced cytotoxicity
Source: Cell Death Dis. 2025 Jul 1;16(1):476. doi: 10.1038/s41419-025-07790-y (PMC12216663; doi:10.1038/s41419-025-07790-y)
Supplement: Supplementary file 3 — Supplementary Table 2 [file 41419_2025_7790_MOESM3_ESM.xlsx]

## Sheet: EventPointer Splicing Events
Gene_Symbol	Ensembl_ID	Event	Event_Type	Position	P_value	Z_value
37316	ENSG00000117791	714_1	Retained Intron	1:220780079-220780168	0.853212	0.185022
37500	ENSG00000168385	2181_2	Alternative 5' Splice Site	2:241316540-241317499	0.0289514	2.18415
37500	ENSG00000168385	2181_9	Alternative 3' Splice Site	2:241335212-241335975	0.0327963	-2.13457
37500	ENSG00000168385	2181_5	Complex Event	2:241343897-241348134	0.276586	1.08802
37500	ENSG00000168385	2181_8	Complex Event	2:241343897-241348134	0.345256	0.94383
37500	ENSG00000168385	2181_1	Complex Event	2:241315610-241325993	0.432005	0.785766
37500	ENSG00000168385	2181_10	Alternative Last Exon	2:241336098-241354010	0.673591	0.421225
37500	ENSG00000168385	2181_6	Alternative 3' Splice Site	2:241350203-241351967	0.707702	0.374944
37500	ENSG00000168385	2181_7	Complex Event	2:241343811-241346179	0.871664	-0.161545
37500	ENSG00000168385	2181_3	Complex Event	2:241315982-241317499	0.889194	0.139324
37500	ENSG00000168385	2181_4	Complex Event	2:241343811-241346179	0.893054	-0.134441
37681	ENSG00000173926	4715_1	Alternative Last Exon	5:126869945-126914930	0.605398	-0.516653
38596	ENSG00000184702	15513_1	Alternative First Exon	22:19714500-19719602	0.330585	0.972937
38596	ENSG00000184702	15513_7	Alternative 5' Splice Site	22:19723579-19723854	0.563412	0.577781
38596	ENSG00000184702	15513_5	Retained Intron	22:19721957-19722237	0.596584	0.529319
38596	ENSG00000184702	15513_2	Alternative 3' Splice Site	22:19720454-19720642	0.680562	0.411696
38596	ENSG00000184702	15513_6	Retained Intron	22:19722339-19722428	0.752999	0.314688
38596	ENSG00000184702	15513_8	Retained Intron	22:19721736-19721822	0.786421	-0.270961
38596	ENSG00000184702	15513_3	Retained Intron	22:19720869-19721640	0.80679	0.24457
SEPT5	ENSG00000184702	15513_4	Complex Event	22:19721736-19721833	0.834801	-0.208548
38777	ENSG00000145495	4216_2	Cassette Exon	5:10378832-10386994	0.0341464	2.11834
38777	ENSG00000145495	4216_3	Alternative 5' Splice Site	5:10400842-10402059	0.609018	0.511476
38777	ENSG00000145495	4216_1	Alternative First Exon	5:10353742-10377798	0.776622	-0.283724
MARCH6	ENSG00000145495	4216_4	Alternative Last Exon	5:10417404-10434996	0.937754	-0.0780925
38961	ENSG00000125354	16391_3	Alternative 3' Splice Site	X:119625379-119629318	0.000839836	-3.33932
38961	ENSG00000125354	16391_1	Complex Event	X:119620051-119629318	0.191321	1.30668
38961	ENSG00000125354	16391_2	Complex Event	X:119618786-119625335	0.780844	0.278219
39142	ENSG00000136536	1982_1	Cassette Exon	2:159743253-159747805	0.344913	0.944503
39142	ENSG00000136536	1982_2	Cassette Exon	2:159762993-159767284	0.352362	0.930017
39142	ENSG00000136536	1982_4	Complex Event	2:159712606-159714557	0.735383	-0.337974
39142	ENSG00000136536	1982_3	Complex Event	2:159712661-159729009	0.830174	0.214479
39142	ENSG00000136536	1982_5	Cassette Exon	2:159714598-159729009	0.933903	-0.0829349
39326	ENSG00000122545	5827_3	Alternative First Exon	7:35801227-35832798	0.174052	-1.3593
39326	ENSG00000122545	5827_5	Cassette Exon	7:35832900-35863552	0.402416	0.837315
39326	ENSG00000122545	5827_2	Complex Event	7:35831496-35832804	0.622256	0.492656
39326	ENSG00000122545	5827_6	Alternative First Exon	7:35832804-35879823	0.6831	0.408236
39326	ENSG00000122545	5827_4	Complex Event	7:35831496-35832804	0.740148	-0.331658
39326	ENSG00000122545	5827_1	Complex Event	7:35801270-35832798	0.986834	-0.0165016
39508	ENSG00000165406	8163_1	Alternative 5' Splice Site	10:45489417-45533142	0.613583	-0.504965
39508	ENSG00000165406	8163_2	Cassette Exon	10:45533289-45594235	0.708652	0.373667
39692	ENSG00000164402	4729_1	Cassette Exon	5:132758824-132760802	0.00451409	-2.83981
39692	ENSG00000164402	4729_4	Alternative Last Exon	5:132760802-132764259	0.551211	0.595946
39692	ENSG00000164402	4729_3	Complex Event	5:132763886-132764224	0.686854	-0.403128
39692	ENSG00000164402	4729_2	Alternative Last Exon	5:132750826-132760802	0.745301	0.324842
40422	ENSG00000186522	2474_2	Cassette Exon	2:109585838-109613798	0.757022	0.309394
40422	ENSG00000186522	2474_1	Alternative 3' Splice Site	2:109574633-109585126	0.937167	0.0788313
40787	ENSG00000138758	3721_1	Alternative First Exon	4:76949734-76996425	0.191106	-1.30731
AAAS	ENSG00000094914	9900_1	Cassette Exon	12:53307713-53308052	0.0366608	2.08952
AAAS	ENSG00000094914	9900_2	Cassette Exon	12:53314441-53315094	0.0957437	1.66585
AAAS	ENSG00000094914	9900_3	Alternative 5' Splice Site	12:53320692-53321471	0.522479	0.639528
AACS	ENSG00000081760	9687_1	Cassette Exon	12:125134852-125142092	0.879588	0.151491
AAED1	ENSG00000158122	7595_1	Cassette Exon	9:96641886-96651390	0.84602	-0.194199
AAGAB	ENSG00000103591	11401_4	Alternative First Exon	15:67231897-67254668	0.293609	-1.05024
AAGAB	ENSG00000103591	11401_1	Complex Event	15:67236820-67254559	0.373553	-0.889838
AAGAB	ENSG00000103591	11401_3	Alternative Last Exon	15:67201907-67231814	0.76927	-0.29333
AAGAB	ENSG00000103591	11401_2	Alternative 5' Splice Site	15:67236820-67254414	0.95713	0.053755
AAK1	ENSG00000115977	2332_2	Complex Event	2:69466551-69505569	0.312449	-1.0101
AAK1	ENSG00000115977	2332_1	Alternative First Exon	2:69466551-69643693	0.868582	-0.16546
AAMDC	ENSG00000087884	8701_2	Cassette Exon	11:77842628-77872175	0.0418191	-2.03532
AAMDC	ENSG00000087884	8701_1	Cassette Exon	11:77821241-77842479	0.121106	1.55015
AAMP	ENSG00000127837	2683_1	Alternative 3' Splice Site	2:218269534-218269966	0.948187	0.064984
AAR2	ENSG00000131043	14954_1	Complex Event	20:36236503-36239821	0.373727	-0.889514
AAR2	ENSG00000131043	14954_2	Alternative 5' Splice Site	20:36236966-36239821	0.535412	0.619766
AARS	ENSG00000090861	12331_3	Cassette Exon	16:70269763-70271781	0.0517211	1.94545
AARS	ENSG00000090861	12331_4	Alternative First Exon	16:70277154-70282620	0.253946	-1.14082
AARS	ENSG00000090861	12331_6	Alternative First Exon	16:70282784-70289546	0.566692	0.572929
AARS	ENSG00000090861	12331_2	Cassette Exon	16:70255836-70258980	0.636802	0.472175
AARS	ENSG00000090861	12331_1	Alternative First Exon	16:70254038-70277154	0.685003	0.405646
AARS	ENSG00000090861	12331_5	Alternative Last Exon	16:70277154-70282620	0.987045	-0.0162369
AARSD1	ENSG00000266967	13186_1	Complex Event	17:42950728-42954876	0.166705	-1.38287
AARSD1	ENSG00000266967	13186_2	Cassette Exon	17:42951894-42954876	0.215451	-1.23871
AARSD1	ENSG00000266967	13186_3	Alternative Last Exon	17:42950551-42955842	0.726394	0.349926
AASDH	ENSG00000157426	3986_1	Cassette Exon	4:56382597-56387362	0.445133	-0.763554
AATF	ENSG00000275700	12607_1	Alternative First Exon	17:36949169-36953798	0.666836	-0.430494
ABCA11P	ENSG00000251595	3880_1	Alternative Last Exon	4:426936-437446	0.941995	-0.0727629
ABCA2	ENSG00000107331	7749_1	Cassette Exon	9:137023052-137024143	0.502641	-0.67034
ABCB7	ENSG00000131269	16340_1	Complex Event	X:75112972-75156105	0.935876	0.0804546
ABCB7	ENSG00000131269	16340_2	Alternative 3' Splice Site	X:75114831-75156105	0.996159	0.00481417
ABCB8	ENSG00000197150	6118_1	Alternative First Exon	7:151028462-151033605	0.113489	1.5827
ABCB8	ENSG00000197150	6118_2	Alternative Last Exon	7:151036649-151045564	0.38899	-0.861451
ABCB8	ENSG00000197150	6118_3	Alternative 3' Splice Site	7:151036649-151037284	0.417097	-0.811468
ABCC1	ENSG00000103222	11659_1	Cassette Exon	16:16014628-16033109	0.773162	-0.288242
ABCC10	ENSG00000124574	5096_2	Complex Event	6:43427967-43432142	0.390049	0.859528
ABCC10	ENSG00000124574	5096_3	Alternative First Exon	6:43427554-43427968	0.517598	-0.647053
ABCC10	ENSG00000124574	5096_4	Alternative 5' Splice Site	6:43449204-43449422	0.616894	0.500257
ABCC10	ENSG00000124574	5096_1	Complex Event	6:43427699-43427968	0.982159	0.0223623
ABCC4	ENSG00000125257	10371_7	Complex Event	13:95247753-95301241	0.0389331	-2.06489
ABCC4	ENSG00000125257	10371_5	Alternative First Exon	13:95266264-95301441	0.0953179	-1.66799
ABCC4	ENSG00000125257	10371_3	Cassette Exon	13:95186892-95194836	0.567137	-0.572273
ABCC4	ENSG00000125257	10371_2	Alternative 3' Splice Site	13:95177788-95177997	0.696914	0.38949
ABCC4	ENSG00000125257	10371_1	Alternative Last Exon	13:95019914-95115922	0.769566	-0.292942
ABCC4	ENSG00000125257	10371_4	Complex Event	13:95247753-95301241	0.851974	0.186601
ABCC4	ENSG00000125257	10371_6	Alternative First Exon	13:95266264-95301241	0.904913	-0.119457
ABCC5	ENSG00000114770	3544_2	Alternative Last Exon	3:183921125-183987770	0.0107915	2.54938
ABCC5	ENSG00000114770	3544_1	Alternative 3' Splice Site	3:183984894-183985304	0.907488	0.116207
ABCD3	ENSG00000117528	327_1	Alternative Last Exon	1:94468007-94478315	0.0960694	1.66422
ABCD3	ENSG00000117528	327_2	Alternative Last Exon	1:94478315-94517295	0.876211	-0.155774
ABCD4	ENSG00000119688	10836_1	Cassette Exon	14:74299675-74302875	0.014608	-2.44195
ABCE1	ENSG00000164163	3821_1	Alternative 3' Splice Site	4:145098419-145104389	0.31257	1.00984
ABCF1	ENSG00000204574	4951_1	Alternative 3' Splice Site	6:30577913-30578076	0.0187736	-2.35
ABHD10	ENSG00000144827	2993_1	Complex Event	3:111979203-111986914	0.140064	-1.47555
ABHD11	ENSG00000106077	6312_3	Retained Intron	7:73737391-73737562	0.310471	1.01423
ABHD11	ENSG00000106077	6312_1	Complex Event	7:73737110-73737562	0.421064	0.804577
ABHD11	ENSG00000106077	6312_2	Retained Intron	7:73737110-73737221	0.849343	-0.189957
ABHD14B	ENSG00000114779	3331_2	Alternative 3' Splice Site	3:51971698-51973965	0.287846	-1.06286
ABHD14B	ENSG00000114779	3331_1	Complex Event	3:51970184-51973965	0.329667	0.974784
ABHD17A	ENSG00000129968	14349_1	Alternative First Exon	19:1880115-1885476	0.891123	-0.136883
ABHD18	ENSG00000164074	3801_3	Complex Event	4:128009191-128011683	0.264424	-1.11599
ABHD18	ENSG00000164074	3801_2	Alternative First Exon	4:127965424-128008920	0.299852	1.03675
ABHD18	ENSG00000164074	3801_1	Complex Event	4:127984423-128008920	0.628308	-0.48411
ABHD3	ENSG00000158201	13629_1	Alternative First Exon	18:21659343-21704795	0.0605676	-1.87664
ABHD4	ENSG00000100439	10410_1	Alternative Last Exon	14:22604079-22606422	0.137806	1.48401
ABHD4	ENSG00000100439	10410_2	Alternative First Exon	14:22604079-22606422	0.646944	-0.458012
ABHD5	ENSG00000011198	2870_1	Alternative First Exon	3:43691008-43699276	0.748757	0.320279
ABHD6	ENSG00000163686	2939_1	Alternative First Exon	3:58237847-58256562	0.710797	0.370786
ABI1	ENSG00000136754	8135_2	Cassette Exon	10:26770345-26777065	0.0310446	-2.1565
ABI1	ENSG00000136754	8135_3	Cassette Exon	10:26751783-26759062	0.110048	-1.59798
ABI1	ENSG00000136754	8135_4	Alternative 3' Splice Site	10:26759235-26765218	0.851019	-0.187818
ABI1	ENSG00000136754	8135_1	Complex Event	10:26751783-26765218	0.859405	0.177132
ABI2	ENSG00000138443	2086_7	Complex Event	2:203411371-203416914	0.0569245	1.90389
ABI2	ENSG00000138443	2086_10	Complex Event	2:203402734-203416908	0.231513	-1.19647
ABI2	ENSG00000138443	2086_9	Complex Event	2:203411371-203416914	0.313615	-1.00767
ABI2	ENSG00000138443	2086_8	Alternative 3' Splice Site	2:203394846-203395659	0.401702	0.838585
ABI2	ENSG00000138443	2086_11	Alternative First Exon	2:203328631-203366877	0.528352	-0.630524
ABI2	ENSG00000138443	2086_2	Alternative First Exon	2:203328392-203366877	0.658357	-0.442183
ABI2	ENSG00000138443	2086_6	Complex Event	2:203402734-203416908	0.665984	-0.431666
ABI2	ENSG00000138443	2086_5	Complex Event	2:203394846-203402576	0.699177	-0.386432
ABI2	ENSG00000138443	2086_4	Complex Event	2:203367044-203391046	0.715465	0.364526
ABI2	ENSG00000138443	2086_3	Complex Event	2:203328631-203380208	0.769453	0.293091
ABI2	ENSG00000138443	2086_1	Complex Event	2:203328631-203380208	0.821389	-0.225759
ABL1	ENSG00000097007	7386_1	Alternative First Exon	9:130712984-130854064	0.298064	1.0406
ABL1	ENSG00000097007	7386_2	Alternative 5' Splice Site	9:130854997-130862763	0.950083	0.0626024
ABL2	ENSG00000143322	1435_1	Alternative First Exon	1:179131481-179229616	0.0625886	-1.8621
ABL2	ENSG00000143322	1435_2	Complex Event	1:179131481-179229241	0.099784	1.6459
ABLIM1	ENSG00000099204	8342_2	Alternative First Exon	10:114491878-114632052	0.467546	0.726478
ABLIM1	ENSG00000099204	8342_1	Alternative 3' Splice Site	10:114448020-114451624	0.64684	-0.458156
ABO	ENSG00000175164	7713_1	Alternative First Exon	9:133259866-133275162	0.105386	-1.61929
ABO	ENSG00000175164	7713_2	Alternative Last Exon	9:133250960-133275162	0.393452	-0.853374
ABR	ENSG00000159842	12928_1	Alternative 3' Splice Site	17:1006120-1007165	0.795835	-0.258741
ABRAXAS1	ENSG00000163322	4024_2	Cassette Exon	4:83470396-83476643	0.0458062	1.99718
ABRAXAS1	ENSG00000163322	4024_3	Cassette Exon	4:83482244-83484986	0.183965	-1.32864
ABRAXAS1	ENSG00000163322	4024_1	Alternative Last Exon	4:83455947-83463494	0.939591	-0.0757837
AC002116.1	ENSG00000248101	14616_6	Retained Intron	19:36010683-36010894	0.243824	-1.16548
AC002116.1	ENSG00000248101	14616_2	Alternative 3' Splice Site	19:36011045-36011404	0.32446	-0.985333
AC002116.1	ENSG00000248101	14616_7	Complex Event	19:36013089-36014175	0.369846	0.896762
AC002116.1	ENSG00000248101	14616_1	Complex Event	19:36010645-36010894	0.445976	-0.762141
AC002116.1	ENSG00000248101	14616_5	Alternative First Exon	19:36013422-36014175	0.50344	-0.669087
AC002116.1	ENSG00000248101	14616_4	Alternative First Exon	19:36013422-36014210	0.668127	-0.42872
AC002116.1	ENSG00000248101	14616_3	Complex Event	19:36013089-36014175	0.773506	0.287793
AC002310.5	ENSG00000261459	12230_1	Alternative 3' Splice Site	16:30533148-30534197	0.675976	0.417961
AC002480.2	ENSG00000232759	5793_1	Alternative Last Exon	7:22565152-22573770	0.807391	-0.243793
AC004943.2	ENSG00000259768	11905_1	Cassette Exon	16:72713416-72745405	0.419373	-0.80751
AC004949.1	ENSG00000283117	6176_2	Alternative Last Exon	7:10561482-10779882	0.527065	-0.632493
AC004949.1	ENSG00000283117	6176_1	Alternative Last Exon	7:10451218-10561482	0.914918	0.106837
AC005083.1	ENSG00000233834	5791_1	Cassette Exon	7:20217622-20218256	0.537163	0.617109
AC005154.1	ENSG00000196295	6228_5	Complex Event	7:30579314-30585330	0.27026	1.10246
AC005154.1	ENSG00000196295	6228_3	Alternative Last Exon	7:30579314-30584711	0.665366	0.432516
AC005154.1	ENSG00000196295	6228_2	Complex Event	7:30579314-30585330	0.680355	-0.411979
AC005154.1	ENSG00000196295	6228_4	Alternative Last Exon	7:30574770-30584711	0.728887	0.346606
AC005154.1	ENSG00000196295	6228_1	Cassette Exon	7:30578091-30579231	0.97571	-0.0304475
AC005697.1	ENSG00000266202	13069_1	Alternative Last Exon	17:27880274-27893317	0.0369841	-2.08594
AC006001.2	ENSG00000226824	5898_1	Alternative Last Exon	7:66668913-66669847	0.596722	-0.52912
AC006001.3	ENSG00000229180	6295_3	Alternative Last Exon	7:66531734-66554585	0.0472438	1.98411
AC006001.3	ENSG00000229180	6295_4	Cassette Exon	7:66554837-66573385	0.452537	0.751192
AC006001.3	ENSG00000229180	6295_2	Complex Event	7:66576929-66592257	0.692275	0.39577
AC006001.3	ENSG00000229180	6295_6	Alternative Last Exon	7:66554585-66584466	0.836924	0.20583
AC006001.3	ENSG00000229180	6295_1	Cassette Exon	7:66584466-66592257	0.89813	0.128024
AC006001.3	ENSG00000229180	6295_5	Complex Event	7:66573550-66592257	0.903906	-0.120729
AC006453.2	ENSG00000283196	2404_2	Alternative Last Exon	2:89543572-89581006	0.210297	-1.25275
AC006453.2	ENSG00000283196	2404_1	Cassette Exon	2:89562684-89581006	0.343133	0.947993
AC006504.5	ENSG00000267575	13969_1	Complex Event	19:27793609-27797754	0.881305	-0.149315
AC006504.5	ENSG00000267575	13969_2	Alternative First Exon	19:27793407-27797754	0.986258	-0.0172238
AC007128.2	ENSG00000272328	5775_1	Alternative Last Exon	7:8304155-8340383	0.0770234	1.76822
AC007128.2	ENSG00000272328	5775_2	Alternative First Exon	7:8304155-8340383	0.0855	1.71963
AC007388.1	ENSG00000231312	1700_1	Alternative Last Exon	2:39454365-39518710	0.903613	0.121099
AC007405.1	ENSG00000234350	2580_1	Alternative Last Exon	2:170723502-170727285	0.956273	0.0548305
AC007405.3	ENSG00000239467	1997_1	Alternative Last Exon	2:170777680-170784646	0.300689	1.03496
AC007405.3	ENSG00000239467	1997_2	Complex Event	2:170771187-170777147	0.320068	-0.994318
AC007405.3	ENSG00000239467	1997_4	Complex Event	2:170771427-170777377	0.817802	-0.230372
AC007405.3	ENSG00000239467	1997_3	Alternative First Exon	2:170777680-170784646	0.904941	0.119421
AC008267.5	ENSG00000237310	5896_1	Alternative 5' Splice Site	7:66494021-66495255	0.870114	-0.163514
AC008443.1	ENSG00000233937	4528_1	Alternative First Exon	5:181246504-181257187	0.295069	1.04707
AC008443.3	ENSG00000248103	4531_2	Alternative 5' Splice Site	5:181283503-181291673	0.126144	-1.52949
AC008443.3	ENSG00000248103	4531_1	Cassette Exon	5:181281612-181283342	0.513216	0.653838
AC008443.5	ENSG00000250222	4526_1	Complex Event	5:181192140-181194234	0.685418	0.405081
AC008555.5	ENSG00000271109	14603_1	Alternative First Exon	19:34849549-34860626	0.967988	0.0401313
AC008825.1	ENSG00000250453	4573_1	Alternative Last Exon	5:28586109-28808956	0.0873202	1.70971
AC008878.2	ENSG00000268614	13794_1	Alternative 3' Splice Site	19:7551437-7553875	0.503601	0.668835
AC009053.1	ENSG00000214331	12357_1	Cassette Exon	16:74349015-74350617	0.826168	0.219618
AC009403.1	ENSG00000216895	6563_1	Alternative First Exon	7:155643604-155644453	0.625409	-0.488199
AC009779.3	ENSG00000258311	9464_2	Alternative Last Exon	12:55719223-55721820	0.338211	-0.957705
AC009779.3	ENSG00000258311	9464_1	Alternative First Exon	12:55716067-55716933	0.341796	0.950623
AC010132.3	ENSG00000256646	6250_1	Complex Event	7:42924797-42932118	0.348036	-0.938405
AC010132.3	ENSG00000256646	6250_2	Cassette Exon	7:42927459-42932118	0.389867	-0.859859
AC010186.2	ENSG00000256594	9322_1	Cassette Exon	12:9655979-9656921	0.127506	-1.52401
AC010327.3	ENSG00000267577	14251_1	Alternative 3' Splice Site	19:55159988-55161095	0.974068	-0.0325062
AC010522.1	ENSG00000268750	14295_3	Alternative Last Exon	19:57820549-57864128	0.293564	-1.05034
AC010522.1	ENSG00000268750	14295_1	Complex Event	19:57819945-57839023	0.616703	0.500529
AC010522.1	ENSG00000268750	14295_4	Complex Event	19:57819945-57839023	0.630969	0.480364
AC010522.1	ENSG00000268750	14295_2	Alternative Last Exon	19:57820549-57864128	0.970461	-0.0370307
AC010642.2	ENSG00000283103	14845_1	Cassette Exon	19:58315036-58326823	0.685028	0.405611
AC011476.2	ENSG00000267149	14810_1	Retained Intron	19:55048541-55048659	0.120864	1.55116
AC011476.3	ENSG00000267265	14248_1	Alternative 5' Splice Site	19:55006289-55006417	0.0425462	2.02814
AC011476.3	ENSG00000267265	14248_2	Alternative 3' Splice Site	19:55006464-55042832	0.833997	0.209578
AC011511.4	ENSG00000267303	14452_1	Retained Intron	19:10317600-10317690	0.798522	-0.255261
AC011511.4	ENSG00000267303	14452_2	Retained Intron	19:10320782-10320858	0.903089	-0.12176
AC012146.1	ENSG00000234327	12456_1	Alternative 5' Splice Site	17:5112101-5113386	0.518938	0.644983
AC013489.1	ENSG00000173867	11489_1	Cassette Exon	15:88531715-88546540	0.0375589	-2.07964
AC016394.1	ENSG00000227540	7919_1	Alternative First Exon	10:73252797-73253893	0.792173	0.26349
AC016723.1	ENSG00000235335	2571_1	Alternative Last Exon	2:167815231-167869740	0.0569606	1.90361
AC016723.1	ENSG00000235335	2571_3	Complex Event	2:167815231-167900732	0.175961	-1.3533
AC016723.1	ENSG00000235335	2571_4	Complex Event	2:167900782-167941109	0.26098	1.12408
AC016723.1	ENSG00000235335	2571_5	Alternative Last Exon	2:167900782-167939243	0.523318	-0.63824
AC016723.1	ENSG00000235335	2571_6	Complex Event	2:167939297-167941109	0.738974	0.333212
AC016723.1	ENSG00000235335	2571_2	Alternative First Exon	2:167939326-167941109	0.802314	-0.250354
AC016757.1	ENSG00000186235	2732_1	Alternative Last Exon	2:238224846-238227684	0.60945	0.510858
AC016876.1	ENSG00000233223	13004_1	Alternative 5' Splice Site	17:7582163-7582900	0.146316	-1.45267
AC018521.5	ENSG00000264920	13259_1	Cassette Exon	17:47891581-47895703	0.163593	-1.39309
AC018630.2	ENSG00000275778	9780_1	Alternative First Exon	12:11047188-11171507	0.96936	-0.0384105
AC019080.1	ENSG00000213963	2598_1	Alternative First Exon	2:177338699-177392683	0.891565	-0.136324
AC022398.1	ENSG00000233643	8202_1	Alternative Last Exon	10:61716016-61794351	0.976564	-0.0293773
AC022398.1	ENSG00000233643	8202_2	Alternative First Exon	10:61794465-61831015	0.998364	0.00205055
AC024405.2	ENSG00000254840	8533_1	Cassette Exon	11:50315596-50320914	0.908373	-0.115091
AC025171.2	ENSG00000215068	4246_1	Alternative First Exon	5:43041102-43043472	0.130986	1.51022
AC025171.2	ENSG00000215068	4246_2	Alternative Last Exon	5:43043567-43050911	0.576001	0.559236
AC025254.1	ENSG00000258125	9569_2	Alternative First Exon	12:91680097-91680790	0.250746	1.14854
AC025254.1	ENSG00000258125	9569_1	Complex Event	12:91680293-91680790	0.484414	-0.699221
AC026362.1	ENSG00000256028	9674_2	Alternative First Exon	12:122980692-122981129	0.216305	-1.23641
AC026362.1	ENSG00000256028	9674_1	Complex Event	12:122980745-122981129	0.493211	-0.685211
AC026362.1	ENSG00000256028	9674_4	Complex Event	12:122981266-122981571	0.753966	-0.313414
AC026362.1	ENSG00000256028	9674_3	Complex Event	12:122981299-122981595	0.771042	-0.291012
AC026412.1	ENSG00000188002	4551_2	Retained Intron	5:1632751-1632845	0.406538	0.830002
AC026412.1	ENSG00000188002	4551_3	Alternative Last Exon	5:1598811-1632845	0.616591	-0.500688
AC026412.1	ENSG00000188002	4551_1	Cassette Exon	5:1629630-1632644	0.964237	0.044837
AC027644.1	ENSG00000232546	5901_1	Alternative First Exon	7:66856958-66880709	0.9423	0.0723799
AC037459.1	ENSG00000248235	6609_1	Alternative First Exon	8:22600882-22603195	0.71424	-0.366168
AC040162.1	ENSG00000261884	12314_2	Retained Intron	16:67936312-67936398	0.654442	0.447599
AC040162.1	ENSG00000261884	12314_1	Complex Event	16:67934671-67935420	0.73182	0.342706
AC040162.1	ENSG00000261884	12314_3	Alternative 5' Splice Site	16:67934948-67935420	0.836165	-0.206802
AC068152.1	ENSG00000262879	13250_1	Alternative First Exon	17:47033381-47067516	0.343479	0.947313
AC068152.1	ENSG00000262879	13250_2	Retained Intron	17:47054213-47056460	0.596327	-0.529689
AC068775.1	ENSG00000255641	9771_2	Alternative Last Exon	12:10434486-10435312	0.364174	-0.90744
AC068775.1	ENSG00000255641	9771_1	Alternative Last Exon	12:10418464-10434486	0.466455	-0.72826
AC068946.2	ENSG00000284820	2693_4	Complex Event	2:219228053-219229010	0.171515	-1.36735
AC068946.2	ENSG00000284820	2693_2	Alternative 3' Splice Site	2:219225568-219226869	0.202673	1.27397
AC068946.2	ENSG00000284820	2693_5	Complex Event	2:219228485-219229535	0.352014	0.930691
AC068946.2	ENSG00000284820	2693_3	Complex Event	2:219228482-219229535	0.612848	-0.506012
AC068946.2	ENSG00000284820	2693_1	Alternative 5' Splice Site	2:219223764-219223928	0.889422	0.139036
AC073107.1	ENSG00000272693	6290_1	Alternative First Exon	7:65727108-65750919	0.256068	-1.13573
AC073365.1	ENSG00000223812	3161_2	Alternative First Exon	3:191425538-191589903	0.324502	-0.985248
AC073365.1	ENSG00000223812	3161_1	Cassette Exon	3:191425604-191557262	0.996831	0.00397115
AC073869.1	ENSG00000152117	1954_1	Alternative Last Exon	2:131501508-131520289	0.710488	-0.3712
AC078881.1	ENSG00000250131	3864_1	Alternative Last Exon	4:177445443-177596531	0.126874	-1.52655
AC079062.1	ENSG00000263711	13700_1	Complex Event	18:73161973-73255813	0.57061	0.567153
AC079062.1	ENSG00000263711	13700_4	Alternative Last Exon	18:73161973-73172838	0.682242	-0.409405
AC079062.1	ENSG00000263711	13700_2	Cassette Exon	18:73250695-73255813	0.721505	0.356448
AC079062.1	ENSG00000263711	13700_3	Alternative Last Exon	18:73161973-73255813	0.954439	0.0571331
AC079466.1	ENSG00000266976	13970_9	Complex Event	19:28611068-28611986	0.961351	0.0484581
AC079466.1	ENSG00000266976	13970_2	Retained Intron	19:28610331-28610969	0.998437	0.00195864
AC079466.1	ENSG00000266976	13970_6	Complex Event	19:28611190-28611973	0.999874	0.000157742
AC079466.1	ENSG00000266976	13970_3	Complex Event	19:28610331-28610979	0.999956	5.57678e-05
AC079466.1	ENSG00000266976	13970_1	Complex Event	19:28607104-28612439	0.999993	8.19363e-06
AC079466.1	ENSG00000266976	13970_7	Alternative 5' Splice Site	19:28607104-28610260	0.999995	6.34671e-06
AC079466.1	ENSG00000266976	13970_8	Complex Event	19:28610331-28610982	0.999997	4.18244e-06
AC079466.1	ENSG00000266976	13970_10	Alternative 5' Splice Site	19:28612061-28612439	0.999997	3.94587e-06
AC079466.1	ENSG00000266976	13970_5	Retained Intron	19:28611190-28611912	0.999998	2.34539e-06
AC079466.1	ENSG00000266976	13970_4	Complex Event	19:28611190-28611986	1	-1.75762e-09
AC079594.2	ENSG00000248710	3511_1	Alternative First Exon	3:160381718-160399203	0.0460484	1.99495
AC079801.1	ENSG00000279669	15378_1	Cassette Exon	21:5232924-5243703	0.931577	0.0858606
AC084033.3	ENSG00000257698	9951_1	Cassette Exon	12:57931737-57935839	0.419961	-0.806489
AC084337.2	ENSG00000283977	8421_1	Alternative Last Exon	11:6482289-6497249	0.622487	0.492329
AC090114.3	ENSG00000280828	6052_4	Alternative 3' Splice Site	7:128574791-128577964	1.86984e-07	5.21183
AC090114.3	ENSG00000280828	6052_2	Complex Event	7:128592017-128609487	0.596188	-0.529891
AC090114.3	ENSG00000280828	6052_1	Complex Event	7:128574791-128578890	0.861195	-0.174853
AC090114.3	ENSG00000280828	6052_5	Alternative 5' Splice Site	7:128608213-128609487	0.881444	0.149139
AC090114.3	ENSG00000280828	6052_3	Cassette Exon	7:128623781-128626295	0.892783	-0.134783
AC090204.1	ENSG00000247134	6633_1	Cassette Exon	8:32928093-33041635	0.990841	-0.0114795
AC090502.1	ENSG00000251138	9968_2	Alternative Last Exon	12:74157884-74285025	0.749268	-0.319605
AC090502.1	ENSG00000251138	9968_1	Alternative First Exon	12:74157884-74285025	0.879282	-0.151879
AC091060.1	ENSG00000278986	13558_1	Complex Event	18:35972805-35974896	0.0848306	1.72332
AC091060.1	ENSG00000278986	13558_4	Complex Event	18:35972805-35974896	0.102519	1.63276
AC091060.1	ENSG00000278986	13558_2	Alternative Last Exon	18:35972907-35979201	0.250096	1.15012
AC091060.1	ENSG00000278986	13558_3	Complex Event	18:35972907-35974940	0.943976	-0.070273
AC091390.4	ENSG00000239969	6009_2	Alternative First Exon	7:102376322-102397620	0.23449	-1.18887
AC091390.4	ENSG00000239969	6009_1	Complex Event	7:102364206-102366018	0.697848	-0.388227
AC091390.4	ENSG00000239969	6009_3	Alternative 3' Splice Site	7:102364411-102365974	0.863164	-0.172348
AC091729.3	ENSG00000229043	5739_1	Alternative Last Exon	7:1160623-1163120	0.238619	-1.17845
AC091806.1	ENSG00000236393	15973_4	Cassette Exon	X:40263552-40283297	0.165845	-1.38568
AC091806.1	ENSG00000236393	15973_3	Complex Event	X:40263552-40283441	0.756892	0.309565
AC091806.1	ENSG00000236393	15973_5	Complex Event	X:40283384-40285529	0.783645	0.274572
AC091806.1	ENSG00000236393	15973_1	Complex Event	X:40263552-40283441	0.848706	0.190769
AC091806.1	ENSG00000236393	15973_2	Complex Event	X:40283384-40285529	0.862337	0.173401
AC091959.3	ENSG00000275740	4441_2	Cassette Exon	5:146237432-146254943	0.101305	1.63856
AC091959.3	ENSG00000275740	4441_1	Alternative 3' Splice Site	5:146229910-146230657	0.719467	0.359171
AC092070.2	ENSG00000269001	14225_1	Alternative Last Exon	19:53200703-53204016	0.00881033	2.61933
AC092070.2	ENSG00000269001	14225_2	Alternative First Exon	19:53200703-53204016	0.891371	-0.136569
AC092279.1	ENSG00000268362	13967_1	Alternative First Exon	19:24033453-24049405	0.963185	-0.0461571
AC092326.1	ENSG00000260126	11686_1	Alternative Last Exon	16:16499619-16648511	0.320457	0.993519
AC093157.1	ENSG00000233184	338_1	Alternative Last Exon	1:101026061-101087211	0.755228	0.311753
AC093157.1	ENSG00000233184	338_2	Complex Event	1:101026061-101086852	0.948392	-0.0647264
AC093323.1	ENSG00000170846	3630_1	Alternative 5' Splice Site	4:6674637-6674993	0.0410723	-2.0428
AC093515.1	ENSG00000260289	12073_2	Complex Event	16:7879771-7894253	0.265935	1.11247
AC093515.1	ENSG00000260289	12073_1	Complex Event	16:7851927-7894253	0.435434	0.779927
AC093515.1	ENSG00000260289	12073_5	Alternative First Exon	16:7894395-8112733	0.462361	0.734965
AC093515.1	ENSG00000260289	12073_3	Alternative Last Exon	16:7851927-7855125	0.536793	-0.61767
AC093515.1	ENSG00000260289	12073_4	Complex Event	16:7894395-8007145	0.642595	0.464073
AC093752.1	ENSG00000245958	3792_2	Cassette Exon	4:119462979-119493333	0.0928325	1.68064
AC093752.1	ENSG00000245958	3792_1	Alternative First Exon	4:119454818-119460183	0.677801	0.415466
AC093766.1	ENSG00000250501	3809_1	Alternative First Exon	4:138773693-138795059	0.953244	0.0586334
AC093766.1	ENSG00000250501	3809_2	Cassette Exon	4:138795214-138800918	0.975682	0.0304824
AC093766.1	ENSG00000250501	3809_3	Complex Event	4:138773693-138800918	0.98112	0.0236652
AC093772.1	ENSG00000248491	4100_3	Complex Event	4:127401760-127514635	0.00417169	2.86488
AC093772.1	ENSG00000248491	4100_2	Cassette Exon	4:127401760-127415076	0.630949	0.480391
AC093772.1	ENSG00000248491	4100_1	Alternative First Exon	4:127415076-127515312	0.660314	0.439479
AC098613.1	ENSG00000223552	3267_1	Alternative 3' Splice Site	3:46388132-46392825	0.769823	-0.292607
AC100810.1	ENSG00000253982	6838_1	Alternative First Exon	8:1762928-1764326	0.90073	0.124739
AC100861.1	ENSG00000246582	6613_1	Alternative Last Exon	8:23228153-23246475	0.332249	-0.969594
AC104170.1	ENSG00000227070	259_1	Alternative Last Exon	1:51518446-51574132	0.561909	-0.580009
AC104452.1	ENSG00000283189	3304_1	Cassette Exon	3:49425438-49426252	0.200876	1.27906
AC104986.2	ENSG00000253948	7000_1	Alternative Last Exon	8:98996794-99012869	0.000336458	-3.58548
AC106886.2	ENSG00000260899	11780_1	Retained Intron	16:30751281-30751549	0.639361	-0.468593
AC106886.2	ENSG00000260899	11780_2	Retained Intron	16:30756520-30756590	0.700223	0.38502
AC109446.3	ENSG00000261448	11689_1	Alternative 3' Splice Site	16:17134550-17136313	0.916162	-0.10527
AC110079.1	ENSG00000260404	3786_1	Alternative First Exon	4:118591800-118595912	0.403041	0.836203
AC112178.1	ENSG00000249803	4412_1	Complex Event	5:136466885-136600743	0.0842259	-1.72668
AC112178.1	ENSG00000249803	4412_3	Complex Event	5:136466885-136520175	0.375102	-0.886958
AC112178.1	ENSG00000249803	4412_2	Alternative 5' Splice Site	5:136753972-136754360	0.428316	0.792076
AC112178.1	ENSG00000249803	4412_4	Alternative 3' Splice Site	5:136520274-136520748	0.966217	-0.0423532
AC116366.2	ENSG00000238160	4726_1	Alternative 3' Splice Site	5:132425612-132426282	0.876517	0.155386
AC116618.1	ENSG00000283023	15493_2	Alternative First Exon	22:12602288-12604670	0.587484	0.542486
AC116618.1	ENSG00000283023	15493_1	Complex Event	22:12604739-12624356	0.620177	-0.4956
AC116913.1	ENSG00000261351	11399_1	Complex Event	15:66494552-66497642	0.0651506	1.84422
AC116913.1	ENSG00000261351	11399_2	Alternative 5' Splice Site	15:66495419-66497642	0.853558	-0.18458
AC118549.1	ENSG00000036549	1110_4	Alternative First Exon	1:77641655-77683407	0.0876315	-1.70803
AC118549.1	ENSG00000036549	1110_2	Alternative 5' Splice Site	1:77584655-77633115	0.213491	1.24402
AC118549.1	ENSG00000036549	1110_1	Alternative 3' Splice Site	1:77581888-77581979	0.261722	-1.12233
AC118549.1	ENSG00000036549	1110_3	Cassette Exon	1:77639602-77641522	0.584983	-0.546121
AC124854.1	ENSG00000249776	4676_1	Complex Event	5:92410357-92458164	0.103449	1.62836
AC124854.1	ENSG00000249776	4676_2	Alternative Last Exon	5:92401450-92458164	0.746155	0.323714
AC131532.1	ENSG00000258815	9565_2	Alternative First Exon	12:85317995-85342472	0.254134	-1.14036
AC131532.1	ENSG00000258815	9565_1	Complex Event	12:85318115-85342472	0.38238	0.87352
AC132008.2	ENSG00000214135	3584_1	Cassette Exon	3:197621868-197623220	0.769916	-0.292484
AC134878.2	ENSG00000278212	16483_1	Alternative First Exon	Y:11155884-11212744	0.310032	1.01516
AC135983.2	ENSG00000223509	11245_1	Cassette Exon	15:32523213-32526813	0.457857	-0.742381
AC138035.1	ENSG00000238035	4535_1	Complex Event	5:181317395-181321652	0.952682	-0.0593393
AC138409.2	ENSG00000215158	4583_1	Alternative First Exon	5:34182867-34218452	0.840174	0.201672
AC138894.1	ENSG00000261832	12178_1	Cassette Exon	16:28489386-28491714	0.254067	1.14053
AC139256.2	ENSG00000270580	12093_1	Alternative 5' Splice Site	16:15130077-15130220	0.96088	0.0490488
AC139491.2	ENSG00000248596	4828_2	Cassette Exon	5:176182763-176185101	0.621154	-0.494215
AC139491.2	ENSG00000248596	4828_1	Alternative First Exon	5:176176823-176185209	0.781069	-0.277927
AC139769.1	ENSG00000233836	13964_1	Alternative Last Exon	19:23763134-23807826	0.94754	-0.0657958
AC139769.1	ENSG00000233836	13964_2	Alternative First Exon	19:23763134-23807826	0.999463	-0.000673525
AC156455.1	ENSG00000256546	9664_1	Alternative First Exon	12:122063503-122064550	0.591284	-0.536976
AC215522.2	ENSG00000282572	6137_1	Alternative First Exon	7:21029-26353	0.112462	1.58722
AC239803.2	ENSG00000232265	451_1	Alternative Last Exon	1:148156406-148158558	0.998332	-0.00209043
AC240274.1	ENSG00000271254	16662_1	Complex Event	KI270711.1:18969-26291	0.720744	-0.357464
AC241585.2	ENSG00000272419	1246_1	Cassette Exon	1:145201301-145215639	0.00704399	-2.69476
AC244669.1	ENSG00000223804	1221_1	Alternative Last Exon	1:120267715-120341717	0.113492	-1.58269
AC246817.2	ENSG00000254319	6841_2	Alternative Last Exon	8:2705215-2728330	0.595439	0.530971
AC246817.2	ENSG00000254319	6841_1	Complex Event	8:2705286-2728330	0.65647	-0.444793
ACAA1	ENSG00000060971	3240_2	Complex Event	3:38127866-38131596	0.0480353	1.97706
ACAA1	ENSG00000060971	3240_5	Complex Event	3:38127866-38131596	0.403959	0.834571
ACAA1	ENSG00000060971	3240_1	Cassette Exon	3:38125881-38126510	0.534354	-0.621374
ACAA1	ENSG00000060971	3240_4	Complex Event	3:38129388-38131926	0.835833	0.207226
ACAA1	ENSG00000060971	3240_3	Complex Event	3:38129388-38131926	0.957842	0.0528614
ACAA2	ENSG00000167315	13663_1	Alternative 3' Splice Site	18:49785351-49787291	0.297329	-1.04218
ACAA2	ENSG00000167315	13663_2	Complex Event	18:49802853-49813817	0.511261	-0.656875
ACAA2	ENSG00000167315	13663_3	Alternative 5' Splice Site	18:49802853-49813732	0.617688	-0.499129
ACACA	ENSG00000278540	13121_1	Alternative Last Exon	17:37087350-37191120	0.373552	0.88984
ACACA	ENSG00000278540	13121_5	Complex Event	17:37330335-37339820	0.402994	-0.836286
ACACA	ENSG00000278540	13121_3	Complex Event	17:37284970-37330173	0.484299	0.699405
ACACA	ENSG00000278540	13121_4	Alternative Last Exon	17:37191120-37330173	0.656603	-0.444608
ACACA	ENSG00000278540	13121_2	Cassette Exon	17:37207800-37221724	0.816785	-0.231682
ACAD10	ENSG00000111271	9622_2	Alternative 3' Splice Site	12:111748475-111749173	0.258708	1.12945
ACAD10	ENSG00000111271	9622_3	Cassette Exon	12:111709684-111712498	0.351891	0.930927
ACAD10	ENSG00000111271	9622_1	Complex Event	12:111709684-111715821	0.835402	-0.207778
ACAD8	ENSG00000151498	8825_2	Alternative Last Exon	11:134259745-134265762	0.615859	0.501728
ACAD8	ENSG00000151498	8825_1	Cassette Exon	11:134256648-134258515	0.902897	-0.122003
ACAD9	ENSG00000177646	3036_1	Alternative Last Exon	3:128908264-128913106	0.340762	0.952661
ACADM	ENSG00000117054	300_3	Alternative 3' Splice Site	1:75724817-75728401	0.0468649	-1.98752
ACADM	ENSG00000117054	300_1	Complex Event	1:75724817-75732644	0.268802	1.10583
ACADM	ENSG00000117054	300_2	Alternative 5' Splice Site	1:75732741-75732853	0.375853	-0.885562
ACADM	ENSG00000117054	301_7	Complex Event	1:75786797-75787497	0.389743	0.860084
ACADM	ENSG00000117054	301_4	Complex Event	1:75790057-75791285	0.397501	0.846092
ACADM	ENSG00000117054	301_1	Complex Event	1:75786274-75787497	0.529305	-0.629067
ACADM	ENSG00000117054	301_6	Retained Intron	1:75792306-75794084	0.571635	0.565646
ACADM	ENSG00000117054	301_10	Complex Event	1:75786865-75787497	0.578463	-0.555631
ACADM	ENSG00000117054	301_2	Retained Intron	1:75787604-75789159	0.598503	0.526554
ACADM	ENSG00000117054	301_8	Retained Intron	1:75790057-75790152	0.613312	-0.505351
ACADM	ENSG00000117054	301_11	Retained Intron	1:75786965-75787497	0.650952	0.45244
ACADM	ENSG00000117054	301_9	Retained Intron	1:75790274-75790446	0.664876	0.433192
ACADM	ENSG00000117054	301_5	Alternative 3' Splice Site	1:75791571-75792197	0.757055	-0.30935
ACADM	ENSG00000117054	301_3	Retained Intron	1:75789356-75789952	0.819472	0.228225
ACADVL	ENSG00000072778	12472_4	Alternative 3' Splice Site	17:7224393-7224484	0.197097	1.28987
ACADVL	ENSG00000072778	12472_2	Complex Event	17:7220526-7220945	0.25249	1.14432
ACADVL	ENSG00000072778	12472_3	Retained Intron	17:7222081-7222177	0.32273	0.988862
ACADVL	ENSG00000072778	12472_1	Complex Event	17:7220197-7220604	0.412288	0.819875
ACADVL	ENSG00000072778	12472_6	Complex Event	17:7220197-7220604	0.453485	0.749618
ACADVL	ENSG00000072778	12472_5	Complex Event	17:7220526-7220945	0.479522	0.707072
ACAP2	ENSG00000114331	3564_1	Alternative First Exon	3:195345317-195443027	0.323427	0.98744
ACAT1	ENSG00000075239	8742_1	Alternative First Exon	11:108121554-108131907	0.596922	-0.528832
ACBD5	ENSG00000107897	8138_1	Alternative Last Exon	10:27197324-27223338	0.170044	1.37206
ACER3	ENSG00000078124	8699_1	Alternative Last Exon	11:76861079-77021638	0.659936	0.440001
ACIN1	ENSG00000100813	10704_1	Alternative 3' Splice Site	14:23064221-23064355	0.0929068	1.68026
ACIN1	ENSG00000100813	10704_6	Cassette Exon	14:23069617-23071427	0.177395	1.34882
ACIN1	ENSG00000100813	10704_4	Alternative First Exon	14:23069617-23095149	0.309981	1.01526
ACIN1	ENSG00000100813	10704_5	Cassette Exon	14:23081836-23090522	0.333012	-0.968064
ACIN1	ENSG00000100813	10704_3	Cassette Exon	14:23066008-23069476	0.337779	-0.958563
ACIN1	ENSG00000100813	10704_2	Alternative 3' Splice Site	14:23064485-23065966	0.922984	0.0966759
ACLY	ENSG00000131473	13165_1	Cassette Exon	17:41893174-41897749	0.0261694	2.22369
ACLY	ENSG00000131473	13165_2	Alternative 3' Splice Site	17:41907569-41908989	0.739047	-0.333116
ACLY	ENSG00000131473	13165_3	Alternative 3' Splice Site	17:41913896-41918880	0.853894	-0.184153
ACO2	ENSG00000100412	15653_1	Alternative Last Exon	22:41499862-41520276	0.409282	-0.825158
ACO2	ENSG00000100412	15653_2	Alternative Last Exon	22:41520276-41529328	0.570609	-0.567155
ACOT13	ENSG00000112304	4908_1	Alternative First Exon	6:24667069-24697883	0.824793	0.221385
ACOT8	ENSG00000101473	15186_2	Alternative 3' Splice Site	20:45853979-45855159	0.154202	-1.42485
ACOT8	ENSG00000101473	15186_1	Cassette Exon	20:45841956-45844263	0.427854	-0.792869
ACOT8	ENSG00000101473	15186_3	Alternative Last Exon	20:45841721-45855159	0.671116	0.424617
ACOT9	ENSG00000123130	16242_2	Cassette Exon	X:23733217-23735919	0.0751681	1.77944
ACOT9	ENSG00000123130	16242_1	Cassette Exon	X:23707944-23721881	0.24903	1.15271
ACOX1	ENSG00000161533	13409_2	Alternative Last Exon	17:75945679-75978534	0.43743	-0.77654
ACOX1	ENSG00000161533	13409_1	Complex Event	17:75957566-75978534	0.937479	0.078439
ACP1	ENSG00000143727	1614_1	Cassette Exon	2:265007-271866	0.209147	1.25591
ACP1	ENSG00000143727	1614_4	Complex Event	2:272065-275140	0.331842	0.97041
ACP1	ENSG00000143727	1614_5	Complex Event	2:271939-272192	0.512142	-0.655506
ACP1	ENSG00000143727	1614_3	Complex Event	2:272065-275140	0.634951	0.47477
ACP1	ENSG00000143727	1614_2	Complex Event	2:271939-272192	0.958269	0.0523257
ACP5	ENSG00000102575	14475_1	Cassette Exon	19:11577679-11578844	0.994302	-0.00714159
ACSF3	ENSG00000176715	11943_1	Complex Event	16:89093992-89098591	0.0355109	2.10248
ACSF3	ENSG00000176715	11943_2	Complex Event	16:89093996-89102604	0.0510607	-1.95097
ACSF3	ENSG00000176715	11943_3	Cassette Exon	16:89112246-89120801	0.118231	-1.56224
ACSF3	ENSG00000176715	11943_4	Alternative Last Exon	16:89133262-89154595	0.424852	-0.798033
ACSF3	ENSG00000176715	11943_6	Complex Event	16:89093996-89100662	0.711126	-0.370345
ACSF3	ENSG00000176715	11943_5	Complex Event	16:89093992-89098591	0.916784	0.104486
ACSL1	ENSG00000151726	4180_2	Alternative First Exon	4:184803546-184826001	0.712391	0.368646
ACSL1	ENSG00000151726	4180_1	Alternative Last Exon	4:184755607-184773081	0.995503	0.00563625
ACSL3	ENSG00000123983	2135_4	Cassette Exon	2:222887888-222908733	0.230878	-1.1981
ACSL3	ENSG00000123983	2135_3	Cassette Exon	2:222927189-222930621	0.307955	-1.01952
ACSL3	ENSG00000123983	2135_1	Complex Event	2:222861258-222908733	0.514359	0.652065
ACSL3	ENSG00000123983	2135_2	Alternative 3' Splice Site	2:222916496-222918070	0.791569	-0.264274
ACSL4	ENSG00000068366	16384_1	Complex Event	X:109683372-109696144	0.116363	-1.57023
ACSL4	ENSG00000068366	16384_3	Complex Event	X:109683372-109696144	0.213179	-1.24487
ACSL4	ENSG00000068366	16384_4	Complex Event	X:109683375-109733139	0.54737	-0.601705
ACSL4	ENSG00000068366	16384_2	Complex Event	X:109683375-109733139	0.821643	0.225432
ACSM1	ENSG00000166743	12137_2	Cassette Exon	16:20671671-20676125	0.712144	-0.368978
ACSM1	ENSG00000166743	12137_1	Cassette Exon	16:20627316-20637371	0.823521	-0.223019
ACSM3	ENSG00000005187	11702_3	Alternative First Exon	16:20764125-20769984	0.650616	-0.452907
ACSM3	ENSG00000005187	11702_5	Alternative Last Exon	16:20792335-20797155	0.870149	-0.163469
ACSM3	ENSG00000005187	11702_4	Alternative First Exon	16:20769984-20784984	0.886174	0.143148
ACSM3	ENSG00000005187	11702_2	Complex Event	16:20764736-20769984	0.973047	0.0337876
ACSM3	ENSG00000005187	11702_6	Complex Event	16:20792335-20796886	0.973159	0.0336467
ACSM3	ENSG00000005187	11702_1	Alternative Last Exon	16:20764125-20769984	0.995827	-0.00522948
ACSS2	ENSG00000131069	14943_1	Cassette Exon	20:34882989-34913096	0.540192	0.612523
ACSS2	ENSG00000131069	14943_3	Cassette Exon	20:34925766-34926877	0.645315	0.460281
ACSS2	ENSG00000131069	14943_2	Alternative Last Exon	20:34921866-34927958	0.971021	-0.0363277
ACTB	ENSG00000075624	6160_1	Alternative First Exon	7:5528719-5530593	0.121237	1.5496
ACTB	ENSG00000075624	6160_6	Complex Event	7:5529400-5530524	0.315141	1.00449
ACTB	ENSG00000075624	6160_4	Alternative First Exon	7:5528719-5529161	0.333938	-0.966212
ACTB	ENSG00000075624	6160_5	Complex Event	7:5528671-5529161	0.603444	0.519454
ACTB	ENSG00000075624	6160_2	Complex Event	7:5528671-5529161	0.605788	0.516095
ACTB	ENSG00000075624	6160_3	Alternative 3' Splice Site	7:5529663-5530524	0.948025	-0.0651875
ACTG1	ENSG00000184009	13454_4	Alternative 5' Splice Site	17:81512360-81512734	0.447312	-0.759905
ACTG1	ENSG00000184009	13454_1	Alternative First Exon	17:81511626-81512821	0.614574	0.503556
ACTG1	ENSG00000184009	13454_3	Complex Event	17:81511578-81511927	0.780868	0.278188
ACTG1	ENSG00000184009	13454_2	Complex Event	17:81511578-81511927	0.821041	0.226207
ACTG1	ENSG00000184009	13454_5	Alternative First Exon	17:81511626-81511927	0.980095	0.0249497
ACTL6A	ENSG00000136518	3122_2	Alternative First Exon	3:179562934-179576217	0.455988	-0.74547
ACTL6A	ENSG00000136518	3122_1	Alternative 5' Splice Site	3:179562973-179569824	0.965284	-0.0435241
ACTN1	ENSG00000072110	10821_1	Alternative First Exon	14:68893747-68979293	0.011347	2.53183
ACTN1	ENSG00000072110	10821_2	Cassette Exon	14:68909396-68912156	0.0737995	1.78785
ACTN4	ENSG00000130402	14057_1	Mutually Exclusive Exons	19:38709476-38714469	0.173835	-1.35998
ACTN4	ENSG00000130402	14057_2	Mutually Exclusive Exons	19:38727103-38728996	0.885938	0.143446
ACTR1A	ENSG00000138107	8321_1	Complex Event	10:102481172-102483011	0.646521	0.4586
ACTR2	ENSG00000138071	1752_1	Cassette Exon	2:65255694-65265043	0.0133196	2.47511
ACTR3B	ENSG00000133627	6126_1	Cassette Exon	7:152759926-152800531	0.0224645	2.28242
ACTR3B	ENSG00000133627	6126_4	Complex Event	7:152825122-152854458	0.075896	1.77501
ACTR3B	ENSG00000133627	6126_2	Cassette Exon	7:152801731-152814550	0.445883	0.762297
ACTR3B	ENSG00000133627	6126_3	Alternative 5' Splice Site	7:152820347-152823342	0.955553	0.0557343
ACTR6	ENSG00000075089	9585_1	Alternative First Exon	12:100200806-100204940	0.00374311	-2.89904
ACTR6	ENSG00000075089	9585_2	Alternative First Exon	12:100204940-100207663	0.220863	1.22424
ACVR1	ENSG00000115170	2558_1	Alternative First Exon	2:157799500-157875944	0.00750005	2.67378
ACVR1B	ENSG00000135503	9429_1	Alternative Last Exon	12:51951834-51995255	0.34071	-0.952764
ACVR1B	ENSG00000135503	9429_2	Cassette Exon	12:51985348-51991863	0.40026	0.841157
ACY1	ENSG00000243989	2916_2	Complex Event	3:51987061-51987556	0.0452949	2.00191
ACY1	ENSG00000243989	2916_1	Cassette Exon	3:51984158-51985361	0.537258	-0.616964
ACYP1	ENSG00000119640	10842_1	Alternative Last Exon	14:75053223-75063470	0.350418	-0.933778
ADAL	ENSG00000168803	11027_1	Cassette Exon	15:43345980-43348907	0.630759	0.480659
ADAM10	ENSG00000137845	11361_1	Alternative Last Exon	15:58596610-58665097	0.182239	1.33389
ADAM10	ENSG00000137845	11361_2	Alternative Last Exon	15:58665097-58717577	0.479453	0.707182
ADAM15	ENSG00000143537	514_2	Cassette Exon	1:155061489-155062245	0.535667	-0.619379
ADAM15	ENSG00000143537	514_1	Complex Event	1:155060832-155062245	0.843772	0.197071
ADAM17	ENSG00000151694	2207_1	Alternative 3' Splice Site	2:9521316-9523249	0.0428705	-2.02497
ADAM17	ENSG00000151694	2207_2	Alternative 3' Splice Site	2:9526244-9527786	0.335876	0.962345
ADAM9	ENSG00000168615	6648_1	Cassette Exon	8:39055772-39077228	0.0017774	3.12511
ADAMTS10	ENSG00000142303	14431_1	Alternative 3' Splice Site	19:8597317-8600928	0.125908	1.53044
ADAMTS14	ENSG00000138316	7902_1	Alternative 3' Splice Site	10:70745306-70749866	0.650011	0.453747
ADAMTSL4	ENSG00000143382	474_2	Complex Event	1:150549895-150552205	0.530643	0.627025
ADAMTSL4	ENSG00000143382	474_1	Complex Event	1:150549499-150552205	0.892645	-0.134958
ADAR	ENSG00000160710	1340_1	Alternative 5' Splice Site	1:154589928-154590262	0.0185814	2.35382
ADAR	ENSG00000160710	1340_2	Retained Intron	1:154601888-154602036	0.515126	0.650877
ADAR	ENSG00000160710	1340_3	Retained Intron	1:154602248-154602385	0.522005	0.640258
ADARB1	ENSG00000197381	15358_1	Alternative First Exon	21:45074710-45128402	0.973831	-0.0328037
ADAT2	ENSG00000189007	5692_1	Alternative First Exon	6:143438694-143450563	0.42089	0.804878
ADAT2	ENSG00000189007	5692_3	Alternative Last Exon	6:143438694-143450563	0.837151	0.205539
ADAT2	ENSG00000189007	5692_2	Cassette Exon	6:143444969-143450563	0.886787	-0.142371
ADCY3	ENSG00000138031	2232_3	Retained Intron	2:24822630-24823209	0.273335	-1.09541
ADCY3	ENSG00000138031	2232_2	Retained Intron	2:24821640-24822511	0.365131	-0.905631
ADCY3	ENSG00000138031	2232_1	Retained Intron	2:24820848-24821517	0.443324	-0.766592
ADCY3	ENSG00000138031	2232_4	Alternative 3' Splice Site	2:24828023-24830709	0.657736	0.443041
ADCY7	ENSG00000121281	11820_3	Alternative Last Exon	16:50309646-50318087	0.354805	0.925309
ADCY7	ENSG00000121281	11820_2	Alternative First Exon	16:50246158-50287912	0.358011	0.919162
ADCY7	ENSG00000121281	11820_1	Alternative 5' Splice Site	16:50266587-50287912	0.387314	0.864499
ADCY9	ENSG00000162104	12051_1	Alternative First Exon	16:4007558-4114175	0.233431	1.19157
ADD1	ENSG00000087274	3612_1	Cassette Exon	4:2876110-2884515	0.166149	1.38468
ADD1	ENSG00000087274	3612_4	Cassette Exon	4:2926112-2928171	0.287002	-1.06472
ADD1	ENSG00000087274	3612_3	Cassette Exon	4:2908604-2914884	0.314242	-1.00636
ADD1	ENSG00000087274	3612_2	Alternative 5' Splice Site	4:2905015-2907743	0.950107	-0.0625726
ADD2	ENSG00000075340	2338_1	Alternative First Exon	2:70713184-70768052	0.928051	0.0902977
ADD3	ENSG00000148700	8036_1	Cassette Exon	10:110130486-110133326	0.494787	-0.682715
ADGRE2	ENSG00000127507	14527_1	Cassette Exon	19:14765804-14766978	0.375627	0.885983
ADGRE5	ENSG00000123146	13884_2	Alternative Last Exon	19:14396473-14408722	0.214134	-1.24228
ADGRE5	ENSG00000123146	13884_3	Alternative Last Exon	19:14396473-14397658	0.368661	0.898984
ADGRE5	ENSG00000123146	13884_4	Complex Event	19:14391079-14397658	0.75184	0.316214
ADGRE5	ENSG00000123146	13884_1	Complex Event	19:14391079-14397658	0.930794	0.0868463
ADGRG6	ENSG00000112414	5250_2	Complex Event	6:142309644-142381951	0.57029	0.567624
ADGRG6	ENSG00000112414	5250_3	Cassette Exon	6:142438364-142443337	0.849041	0.190342
ADGRG6	ENSG00000112414	5250_1	Alternative First Exon	6:142302025-142309544	0.939745	-0.0755902
ADGRL1	ENSG00000072071	14521_1	Alternative First Exon	19:14163406-14206173	0.227311	-1.20731
ADGRL1	ENSG00000072071	14518_1	Alternative Last Exon	19:14151482-14152309	0.659402	0.440739
ADGRV1	ENSG00000164199	4332_1	Alternative First Exon	5:90637725-90642636	0.00278391	2.99064
ADGRV1	ENSG00000164199	4332_2	Cassette Exon	5:90643041-90644706	0.0453977	2.00095
ADGRV1	ENSG00000164199	4332_4	Alternative 3' Splice Site	5:90676209-90679552	0.602517	-0.520784
ADGRV1	ENSG00000164199	4332_5	Alternative 5' Splice Site	5:90690958-90692605	0.664134	0.434212
ADGRV1	ENSG00000164199	4332_3	Alternative First Exon	5:90642636-90645968	0.711283	-0.370133
ADH5	ENSG00000197894	4047_1	Alternative 5' Splice Site	4:99081452-99082002	0.648385	0.456007
ADIPOR1	ENSG00000159346	1475_1	Alternative First Exon	1:202951164-202958291	0.898816	-0.127158
ADIPOR2	ENSG00000006831	9262_1	Alternative 5' Splice Site	12:1691191-1754258	0.00469863	2.827
ADIPOR2	ENSG00000006831	9262_2	Cassette Exon	12:1780637-1783880	0.512323	-0.655224
ADIRF	ENSG00000148671	7949_1	Alternative Last Exon	10:86981322-87001736	0.978667	0.0267401
ADK	ENSG00000156110	7928_1	Alternative First Exon	10:74151231-74200764	0.336202	-0.961696
ADK	ENSG00000156110	7928_2	Alternative Last Exon	10:74224591-74708664	0.590555	0.538031
ADK	ENSG00000156110	7928_3	Cassette Exon	10:74398579-74589282	0.701526	0.383261
ADNP	ENSG00000101126	15217_3	Complex Event	20:50904001-50930826	0.831769	0.212433
ADNP	ENSG00000101126	15217_1	Alternative Last Exon	20:50889060-50902017	0.882789	-0.147435
ADNP	ENSG00000101126	15217_2	Complex Event	20:50904001-50930826	0.932571	0.0846112
ADNP2	ENSG00000101544	13607_1	Alternative 5' Splice Site	18:80117584-80133103	0.719962	-0.35851
ADPGK	ENSG00000159322	11423_1	Alternative 3' Splice Site	15:72752892-72755556	0.13814	-1.48275
ADPRM	ENSG00000170222	12506_1	Alternative 5' Splice Site	17:10706550-10710834	0.439546	-0.77296
ADRM1	ENSG00000130706	15034_1	Alternative 5' Splice Site	20:62303045-62303568	0.526738	-0.632993
ADRM1	ENSG00000130706	15034_2	Cassette Exon	20:62303781-62306197	0.800893	0.252191
ADSL	ENSG00000239900	15646_1	Cassette Exon	22:40364365-40366436	0.220867	-1.22423
ADTRP	ENSG00000111863	5342_1	Alternative Last Exon	6:11713501-11778607	0.281288	-1.07743
AEN	ENSG00000181026	11182_1	Alternative First Exon	15:88621326-88626146	0.0682633	-1.82327
AES	ENSG00000104964	14362_1	Alternative 3' Splice Site	19:3054037-3054120	0.0170756	2.38508
AES	ENSG00000104964	14362_2	Complex Event	19:3055726-3061160	0.202567	1.27427
AF127936.2	ENSG00000232884	15415_1	Complex Event	21:14762151-14762877	0.0268758	-2.21332
AF127936.2	ENSG00000232884	15415_2	Alternative 5' Splice Site	21:14762151-14762838	0.25172	1.14618
AF127936.2	ENSG00000232884	15413_1	Alternative First Exon	21:14743373-14753324	0.286248	1.06639
AF254983.1	ENSG00000273840	15299_1	Alternative Last Exon	21:10501019-10603632	0.395187	0.850249
AF254983.1	ENSG00000273840	15299_2	Cassette Exon	21:10542448-10552657	0.743958	-0.326616
AF279873.3	ENSG00000253642	6635_1	Alternative Last Exon	8:33796332-34039011	0.790899	0.265143
AF279873.3	ENSG00000253642	6635_2	Cassette Exon	8:34007955-34038363	0.999887	-0.000141588
AFDN	ENSG00000130396	5313_1	Alternative 3' Splice Site	6:167864746-167870386	0.705231	0.378269
AFDN	ENSG00000130396	5313_2	Alternative 3' Splice Site	6:167870498-167872217	0.880505	-0.150329
AFDN	ENSG00000130396	5313_5	Alternative 5' Splice Site	6:167966045-167969114	0.896469	-0.130123
AFDN	ENSG00000130396	5313_3	Cassette Exon	6:167911489-167914168	0.929717	-0.0882003
AFDN	ENSG00000130396	5313_4	Alternative 3' Splice Site	6:167952187-167962439	0.975705	0.0304545
AFF1	ENSG00000172493	3737_4	Cassette Exon	4:87084164-87091793	0.208647	1.25729
AFF1	ENSG00000172493	3737_1	Alternative First Exon	4:86935090-86948498	0.407023	0.829144
AFF1	ENSG00000172493	3737_5	Alternative 3' Splice Site	4:87132408-87134474	0.430743	0.787922
AFF1	ENSG00000172493	3737_2	Alternative First Exon	4:86948498-87046166	0.622949	-0.491675
AFF1	ENSG00000172493	3737_3	Alternative 3' Splice Site	4:87047594-87084123	0.825079	-0.221018
AFF4	ENSG00000072364	4731_2	Alternative First Exon	5:132937193-132963611	0.532472	0.624237
AFF4	ENSG00000072364	4731_1	Cassette Exon	5:132904404-132932178	0.783175	0.275183
AFG3L2	ENSG00000141385	13621_1	Cassette Exon	18:12353158-12358670	0.483515	-0.70066
AFMID	ENSG00000183077	12857_2	Complex Event	17:78191060-78206911	0.619362	-0.496755
AFMID	ENSG00000183077	12857_1	Complex Event	17:78191060-78197146	0.89912	-0.126773
AFP	ENSG00000081051	3712_1	Cassette Exon	4:73431283-73437160	0.366509	-0.903033
AFTPH	ENSG00000119844	1749_1	Alternative 3' Splice Site	2:64585545-64591888	0.451743	-0.752512
AGAP1	ENSG00000157985	2166_2	Cassette Exon	2:235744839-235797759	0.0711226	1.80469
AGAP1	ENSG00000157985	2166_3	Cassette Exon	2:235908906-235968462	0.30125	-1.03376
AGAP1	ENSG00000157985	2166_1	Alternative First Exon	2:235494707-235740963	0.632513	-0.478192
AGAP3	ENSG00000133612	6122_2	Complex Event	7:151134568-151141898	0.00439609	2.84825
AGAP3	ENSG00000133612	6122_1	Alternative Last Exon	7:151120145-151144436	0.462803	-0.734239
AGAP3	ENSG00000133612	6122_3	Cassette Exon	7:151134568-151139979	0.545348	0.604746
AGAP3	ENSG00000133612	6122_4	Cassette Exon	7:151120145-151122725	0.595507	0.530872
AGFG1	ENSG00000173744	2139_1	Alternative 3' Splice Site	2:227552117-227553710	0.0398632	2.05516
AGO1	ENSG00000092847	186_2	Cassette Exon	1:35888610-35893097	0.100626	1.64183
AGO1	ENSG00000092847	186_3	Alternative 5' Splice Site	1:35902070-35902204	0.437742	0.776012
AGO1	ENSG00000092847	186_1	Alternative First Exon	1:35869771-35888427	0.975956	0.0301396
AGO2	ENSG00000123908	7056_1	Alternative Last Exon	8:140530310-140572812	0.185295	1.32463
AGO3	ENSG00000126070	187_2	Alternative Last Exon	1:36004475-36056133	0.948	0.065219
AGO3	ENSG00000126070	187_1	Alternative Last Exon	1:35973511-36004475	0.964685	0.044275
AGPAT1	ENSG00000204310	5453_1	Alternative First Exon	6:32171505-32176556	0.320727	-0.992965
AGPAT3	ENSG00000160216	15350_1	Alternative First Exon	21:43865165-43903957	0.509233	0.660032
AGPAT3	ENSG00000160216	15350_2	Cassette Exon	21:43959859-43967946	0.609836	0.510307
AGPAT4	ENSG00000026652	5718_1	Alternative 3' Splice Site	6:161149255-161153346	0.036529	-2.09099
AGPAT4	ENSG00000026652	5718_2	Cassette Exon	6:161154310-161166248	0.0466508	1.98946
AGPAT5	ENSG00000155189	6577_1	Complex Event	8:6708887-6755051	0.916696	0.104596
AGPS	ENSG00000018510	2015_1	Alternative First Exon	2:177392811-177420269	0.14373	-1.46204
AGPS	ENSG00000018510	2015_2	Alternative First Exon	2:177420269-177482059	0.178965	1.34395
AGTRAP	ENSG00000177674	65_2	Alternative 5' Splice Site	1:11748589-11750077	0.613232	0.505465
AGTRAP	ENSG00000177674	65_1	Cassette Exon	1:11745837-11747440	0.947173	-0.0662578
AHCTF1	ENSG00000153207	1604_1	Cassette Exon	1:246842776-246849615	0.543145	-0.608063
AHCYL1	ENSG00000168710	365_2	Alternative 3' Splice Site	1:110011357-110012387	0.0133573	2.4741
AHCYL1	ENSG00000168710	365_3	Cassette Exon	1:110019626-110021674	0.686356	-0.403806
AHCYL1	ENSG00000168710	365_1	Alternative First Exon	1:109985030-110009034	0.739202	-0.332911
AHDC1	ENSG00000126705	953_2	Alternative First Exon	1:27603494-27604177	0.206111	1.26433
AHDC1	ENSG00000126705	953_3	Alternative 3' Splice Site	1:27553185-27558305	0.895252	0.131662
AHDC1	ENSG00000126705	953_1	Complex Event	1:27553185-27558706	0.939377	0.0760528
AHI1	ENSG00000135541	5676_2	Complex Event	6:135492291-135497583	0.0542341	1.92496
AHI1	ENSG00000135541	5676_1	Alternative First Exon	6:135404977-135497730	0.206147	1.26423
AHI1	ENSG00000135541	5676_3	Cassette Exon	6:135492291-135497188	0.306131	1.02337
AHNAK	ENSG00000124942	9019_1	Alternative First Exon	11:62536567-62546822	0.418551	-0.808937
AHRR	ENSG00000063438	4199_1	Alternative Last Exon	5:428006-432930	0.927417	0.0910949
AHSA2P	ENSG00000173209	1741_1	Cassette Exon	2:61181405-61184712	0.673277	-0.421655
AIDA	ENSG00000186063	1533_1	Alternative First Exon	1:222703217-222712255	0.354376	0.926134
AIFM1	ENSG00000156709	16407_2	Complex Event	X:130149568-130165551	0.330919	-0.972264
AIFM1	ENSG00000156709	16407_1	Alternative First Exon	X:130149568-130165784	0.64059	0.466874
AIG1	ENSG00000146416	5251_1	Alternative Last Exon	6:143165183-143339986	0.999956	5.46572e-05
AIMP1	ENSG00000164022	3754_1	Alternative First Exon	4:106316513-106324985	0.194139	1.29843
AIMP2	ENSG00000106305	5760_2	Complex Event	7:6009498-6017814	0.525275	0.635235
AIMP2	ENSG00000106305	5760_4	Complex Event	7:6009498-6017814	0.573983	-0.562195
AIMP2	ENSG00000106305	5760_3	Complex Event	7:6009378-6015146	0.843065	0.197974
AIMP2	ENSG00000106305	5760_1	Complex Event	7:6009378-6015146	0.891755	-0.136083
AIP	ENSG00000110711	8646_1	Complex Event	11:67483257-67490038	0.656699	-0.444476
AK2	ENSG00000004455	980_1	Complex Event	1:33010833-33013207	0.00795894	-2.65381
AK2	ENSG00000004455	980_5	Complex Event	1:33014594-33021593	0.0467429	1.98862
AK2	ENSG00000004455	980_2	Complex Event	1:33014594-33021593	0.114244	-1.5794
AK2	ENSG00000004455	980_3	Retained Intron	1:33012122-33013207	0.186807	1.32009
AK2	ENSG00000004455	980_4	Cassette Exon	1:33024567-33036736	0.76243	-0.302291
AK2	ENSG00000004455	980_6	Complex Event	1:33021703-33036736	0.87151	0.16174
AK4	ENSG00000162433	287_1	Alternative First Exon	1:65147535-65148278	0.544764	-0.605624
AK6	ENSG00000085231	4633_2	Complex Event	5:69366595-69369165	0.371894	-0.892932
AK6	ENSG00000085231	4633_1	Alternative Last Exon	5:69352112-69366503	0.809972	-0.240463
AKAP11	ENSG00000023516	10175_4	Complex Event	13:42272228-42286300	0.117511	1.56531
AKAP11	ENSG00000023516	10175_1	Complex Event	13:42272228-42286300	0.188694	-1.31445
AKAP11	ENSG00000023516	10175_5	Cassette Exon	13:42308609-42313894	0.272827	1.09657
AKAP11	ENSG00000023516	10175_3	Alternative First Exon	13:42261391-42285986	0.922	0.0979143
AKAP11	ENSG00000023516	10175_2	Alternative First Exon	13:42261391-42285986	0.932812	0.0843075
AKAP17A	ENSG00000197976	15907_1	Alternative First Exon	X:1591644-1600659	0.831663	-0.212569
AKAP8	ENSG00000105127	14532_1	Alternative First Exon	19:15368322-15379812	0.104454	1.62364
AKAP8L	ENSG00000011243	14533_1	Alternative 3' Splice Site	19:15380612-15397150	0.038374	-2.07084
AKAP8L	ENSG00000011243	14533_4	Alternative First Exon	19:15410594-15418994	0.11901	1.55894
AKAP8L	ENSG00000011243	14533_3	Retained Intron	19:15403555-15403658	0.341548	0.951111
AKAP8L	ENSG00000011243	14533_2	Cassette Exon	19:15397855-15399302	0.756038	-0.310688
AKAP9	ENSG00000127914	5960_2	Alternative 5' Splice Site	7:92070182-92070905	0.228032	-1.20544
AKAP9	ENSG00000127914	5960_1	Cassette Exon	7:92040898-92042668	0.549322	0.598776
AKIP1	ENSG00000166452	8437_2	Cassette Exon	11:8911671-8914826	0.331778	0.970539
AKIP1	ENSG00000166452	8437_1	Alternative First Exon	11:8911192-8911615	0.87464	-0.157768
AKIP1	ENSG00000166452	8437_3	Cassette Exon	11:8914930-8919337	0.990458	-0.0119595
AKIRIN1	ENSG00000174574	197_1	Cassette Exon	1:38998311-39003347	0.509516	0.659592
AKNA	ENSG00000106948	7637_1	Alternative First Exon	9:114347900-114396823	0.307196	1.02112
AKR1A1	ENSG00000117448	246_1	Complex Event	1:45551155-45566569	0.293675	1.05009
AKR1A1	ENSG00000117448	246_3	Cassette Exon	1:45551155-45561789	0.656793	0.444346
AKR1A1	ENSG00000117448	246_2	Cassette Exon	1:45568177-45568927	0.871188	-0.16215
AKT1	ENSG00000142208	10920_1	Alternative First Exon	14:104792722-104795770	0.542516	-0.609013
AKT1S1	ENSG00000204673	14763_1	Alternative 5' Splice Site	19:49873302-49877237	0.434822	-0.780967
AKT2	ENSG00000105221	14657_2	Alternative 5' Splice Site	19:40257054-40265259	0.0364795	-2.09154
AKT2	ENSG00000105221	14657_1	Complex Event	19:40257054-40285181	0.492219	0.686784
AKT2	ENSG00000105221	14657_3	Complex Event	19:40257054-40285181	0.571112	0.566414
AL008729.1	ENSG00000215022	5343_1	Alternative Last Exon	6:13272618-13274008	0.606106	0.51564
AL034397.3	ENSG00000274536	16044_1	Cassette Exon	X:66015551-66018824	0.0191607	2.34239
AL035446.1	ENSG00000234147	5690_1	Alternative 5' Splice Site	6:140898290-140898381	0.89546	0.131399
AL080250.1	ENSG00000225793	5149_1	Alternative Last Exon	6:75291021-75293516	0.891474	0.136439
AL117329.1	ENSG00000224271	15683_1	Alternative 3' Splice Site	22:47686312-47686575	0.141335	1.47084
AL132800.1	ENSG00000258744	10442_1	Alternative 5' Splice Site	14:24443112-24444284	0.426641	0.794953
AL136295.4	ENSG00000259522	10713_1	Alternative First Exon	14:24195036-24195670	0.392925	-0.854325
AL137784.3	ENSG00000279170	5180_2	Cassette Exon	6:99526109-99531632	0.0375927	2.07927
AL137784.3	ENSG00000279170	5180_1	Alternative Last Exon	6:99521147-99531818	0.915723	0.105823
AL138900.3	ENSG00000271736	543_1	Cassette Exon	1:157274922-157282578	0.314583	-1.00565
AL139231.1	ENSG00000235743	4905_1	Alternative First Exon	6:23398929-23403864	0.99997	-3.70324e-05
AL139317.3	ENSG00000259049	10487_1	Alternative Last Exon	14:52775946-52778496	0.852248	-0.186251
AL157778.1	ENSG00000281566	16079_1	Cassette Exon	X:98573932-98644528	0.522844	-0.638967
AL157778.1	ENSG00000281566	16079_3	Complex Event	X:98644574-98876526	0.882649	0.147611
AL157778.1	ENSG00000281566	16079_2	Complex Event	X:98842001-98876526	0.980888	0.0239557
AL157935.2	ENSG00000257524	7677_1	Cassette Exon	9:127896332-127899503	0.589675	-0.539308
AL162258.1	ENSG00000271853	1329_1	Alternative 3' Splice Site	1:153631078-153632034	0.444523	-0.764578
AL355574.1	ENSG00000238058	7407_1	Alternative Last Exon	9:135908788-135915674	0.68945	0.399601
AL355987.4	ENSG00000273066	7413_1	Alternative Last Exon	9:136832370-136840573	0.928589	0.0896201
AL356585.3	ENSG00000279231	10126_1	Alternative Last Exon	13:18339221-18348494	0.567361	-0.571942
AL357673.1	ENSG00000256407	1079_1	Alternative Last Exon	1:54184161-54187652	0.675688	0.418354
AL358113.1	ENSG00000285130	7213_1	Alternative Last Exon	9:69065035-69099945	0.275545	-1.09038
AL358113.1	ENSG00000285130	7213_2	Alternative 5' Splice Site	9:69065035-69072612	0.420849	0.804949
AL359644.1	ENSG00000227355	7325_2	Alternative Last Exon	9:121375325-121462770	0.290896	-1.05616
AL359644.1	ENSG00000227355	7325_1	Alternative 5' Splice Site	9:121370626-121375215	0.993438	0.00822475
AL359915.2	ENSG00000231365	396_1	Alternative Last Exon	1:119150652-119150965	0.929211	-0.088838
AL365205.1	ENSG00000124593	5076_1	Complex Event	6:41789332-41789568	0.265807	-1.11277
AL365205.1	ENSG00000124593	5076_2	Alternative 3' Splice Site	6:41789336-41789568	0.614093	0.504239
AL365226.2	ENSG00000237643	5137_2	Alternative 3' Splice Site	6:70395043-70395230	0.721859	0.355975
AL365226.2	ENSG00000237643	5137_1	Complex Event	6:70395043-70399215	0.740432	-0.331281
AL390719.1	ENSG00000217801	8_2	Complex Event	1:1064589-1065949	0.438107	-0.775394
AL390719.1	ENSG00000217801	8_4	Complex Event	1:1064589-1065949	0.526	0.634124
AL390719.1	ENSG00000217801	8_3	Alternative First Exon	1:1060393-1063079	0.940049	0.0752082
AL390719.1	ENSG00000217801	8_1	Complex Event	1:1060393-1065830	0.985012	-0.0187859
AL390728.4	ENSG00000227671	1609_2	Cassette Exon	1:247191014-247199360	0.0730821	-1.79232
AL390728.4	ENSG00000227671	1609_4	Alternative 3' Splice Site	1:247202080-247210691	0.241974	-1.17007
AL390728.4	ENSG00000227671	1609_3	Retained Intron	1:247200193-247202016	0.309467	1.01634
AL390728.4	ENSG00000227671	1609_1	Complex Event	1:247191014-247210691	0.560273	-0.582436
AL391069.2	ENSG00000232671	1314_1	Alternative 5' Splice Site	1:151280258-151281809	0.262535	-1.12042
AL391244.1	ENSG00000224870	12_1	Alternative 5' Splice Site	1:1399685-1400158	0.554093	-0.591639
AL445524.1	ENSG00000233461	1569_1	Cassette Exon	1:231522637-231528420	0.210724	-1.25158
AL512353.1	ENSG00000228192	1026_2	Retained Intron	1:42843450-42844511	0.508684	-0.660887
AL512353.1	ENSG00000228192	1026_1	Retained Intron	1:42842916-42843404	0.568501	0.570261
AL513314.2	ENSG00000276997	1529_1	Alternative First Exon	1:222479558-222486122	0.883318	-0.146764
AL589743.1	ENSG00000244306	10666_2	Alternative First Exon	14:19333813-19337580	0.157045	1.41508
AL589743.1	ENSG00000244306	10666_3	Alternative Last Exon	14:19333813-19337580	0.185619	1.32365
AL589743.1	ENSG00000244306	10666_1	Alternative 3' Splice Site	14:19331948-19333702	0.457756	0.742548
AL590094.1	ENSG00000233593	1137_2	Alternative Last Exon	1:90782991-90851483	0.69471	0.392471
AL590094.1	ENSG00000233593	1137_4	Complex Event	1:90832196-90851541	0.718345	-0.360671
AL590094.1	ENSG00000233593	1137_1	Complex Event	1:90832196-90851541	0.83756	0.205015
AL590094.1	ENSG00000233593	1137_3	Alternative Last Exon	1:90782991-90851483	0.979399	-0.0258222
AL591684.2	ENSG00000254929	8176_1	Alternative First Exon	10:47545620-48053735	0.966232	-0.0423345
AL592183.1	ENSG00000273748	16632_2	Alternative 5' Splice Site	GL000219.1:97363-99416	0.454131	-0.748546
AL592183.1	ENSG00000273748	16632_1	Alternative Last Exon	GL000219.1:58677-78842	0.468478	0.724958
AL592435.1	ENSG00000232995	1411_1	Cassette Exon	1:163306329-163321622	0.896037	0.130669
AL606763.1	ENSG00000281091	16095_1	Alternative First Exon	X:103404973-103450497	0.384135	0.870302
AL627309.5	ENSG00000241860	800_1	Alternative First Exon	1:168165-169129	0.437176	-0.77697
AL645465.1	ENSG00000240963	1600_1	Alternative Last Exon	1:244408506-244432545	0.230561	1.19892
AL669831.1	ENSG00000228327	814_1	Complex Event	1:746818-756077	0.289807	1.05854
AL669831.1	ENSG00000228327	814_3	Alternative First Exon	1:749381-756077	0.322026	0.990304
AL669831.1	ENSG00000228327	814_2	Alternative First Exon	1:749381-778643	0.751426	0.31676
AL669831.1	ENSG00000228327	814_5	Alternative 5' Splice Site	1:774280-778559	0.912794	0.109515
AL669831.1	ENSG00000228327	814_4	Complex Event	1:746818-756077	0.969288	-0.0385014
AL713998.1	ENSG00000227706	5559_7	Alternative 3' Splice Site	6:67887398-67888911	0.002356	3.04125
AL713998.1	ENSG00000227706	5559_2	Complex Event	6:67881452-67883604	0.277192	-1.08665
AL713998.1	ENSG00000227706	5559_6	Complex Event	6:67883876-67886987	0.515162	0.650821
AL713998.1	ENSG00000227706	5559_1	Complex Event	6:67881579-67886968	0.582126	0.550282
AL713998.1	ENSG00000227706	5559_3	Complex Event	6:67881452-67883706	0.583953	0.54762
AL713998.1	ENSG00000227706	5559_5	Retained Intron	6:67884193-67886968	0.934659	-0.0819851
AL713998.1	ENSG00000227706	5559_4	Retained Intron	6:67883876-67883980	0.977594	0.0280855
AL732372.2	ENSG00000237094	807_3	Alternative First Exon	1:501620-502895	0.080504	-1.74777
AL732372.2	ENSG00000237094	808_1	Alternative Last Exon	1:502925-514359	0.187258	-1.31874
AL732372.2	ENSG00000237094	807_2	Cassette Exon	1:497299-498399	0.595803	-0.530446
AL732372.2	ENSG00000237094	807_4	Alternative Last Exon	1:498456-738834	0.90706	-0.116748
AL732372.2	ENSG00000237094	808_2	Alternative 5' Splice Site	1:514423-517185	0.911226	0.111493
AL732372.2	ENSG00000237094	807_1	Complex Event	1:497299-501556	0.971137	-0.0361827
ALAS1	ENSG00000023330	2917_4	Complex Event	3:52198255-52199210	0.0936488	-1.67646
ALAS1	ENSG00000023330	2917_3	Complex Event	3:52198848-52199221	0.304678	1.02645
ALAS1	ENSG00000023330	2917_2	Complex Event	3:52198848-52199221	0.38134	-0.875431
ALAS1	ENSG00000023330	2917_1	Complex Event	3:52198255-52199210	0.653138	0.449408
ALAS2	ENSG00000158578	16307_1	Alternative 3' Splice Site	X:55009338-55013486	0.00116168	-3.24812
ALAS2	ENSG00000158578	16307_3	Complex Event	X:55020504-55024718	0.188204	-1.31591
ALAS2	ENSG00000158578	16307_2	Cassette Exon	X:55013648-55015578	0.669883	-0.426308
ALAS2	ENSG00000158578	16307_4	Complex Event	X:55024840-55030942	0.995368	-0.00580508
ALAS2	ENSG00000158578	16307_6	Cassette Exon	X:55026015-55030942	0.99822	-0.00223055
ALAS2	ENSG00000158578	16307_5	Cassette Exon	X:55021274-55024718	0.999981	-2.35849e-05
ALDH18A1	ENSG00000059573	8283_1	Alternative 5' Splice Site	10:95633049-95633497	0.0191766	2.34208
ALDH18A1	ENSG00000059573	8283_2	Alternative First Exon	10:95653405-95656753	0.138735	1.48052
ALDH1A2	ENSG00000128918	11360_1	Alternative Last Exon	15:57953444-57992705	0.988989	-0.0138008
ALDH5A1	ENSG00000112294	4907_1	Cassette Exon	6:24504985-24515167	0.948093	0.065102
ALDOA	ENSG00000285043	11769_2	Alternative First Exon	16:30064197-30067234	0.343176	0.947908
ALDOA	ENSG00000285043	11769_1	Cassette Exon	16:30065927-30067234	0.488785	0.692243
ALDOA	ENSG00000285043	11769_3	Complex Event	16:30067661-30069306	0.668432	-0.428301
ALDOA	ENSG00000285043	11769_4	Alternative 5' Splice Site	16:30068978-30069306	0.906607	-0.117319
ALDOC	ENSG00000109107	13076_1	Cassette Exon	17:28575544-28576801	0.926505	0.0922429
ALG11	ENSG00000253710	10199_1	Complex Event	13:52012462-52028319	0.148623	1.44441
ALG13	ENSG00000101901	16111_3	Alternative First Exon	X:111685103-111708027	0.142715	1.46576
ALG13	ENSG00000101901	16111_4	Complex Event	X:111681424-111682236	0.246121	1.15982
ALG13	ENSG00000101901	16111_7	Cassette Exon	X:111685103-111687887	0.371088	0.894438
ALG13	ENSG00000101901	16111_2	Alternative Last Exon	X:111685103-111708027	0.44054	0.771282
ALG13	ENSG00000101901	16111_6	Complex Event	X:111682235-111684965	0.476912	0.711277
ALG13	ENSG00000101901	16111_5	Complex Event	X:111681299-111682132	0.567734	-0.571392
ALG13	ENSG00000101901	16111_1	Complex Event	X:111682235-111684965	0.668259	0.428538
ALG2	ENSG00000119523	7615_1	Cassette Exon	9:99218836-99221547	0.984483	-0.0194488
ALG3	ENSG00000214160	3546_3	Alternative 5' Splice Site	3:184245812-184248782	0.131424	-1.50851
ALG3	ENSG00000214160	3546_2	Alternative First Exon	3:184245812-184249456	0.316048	-1.00261
ALG3	ENSG00000214160	3546_1	Cassette Exon	3:184243630-184244601	0.431643	-0.786383
ALG5	ENSG00000120697	10308_1	Cassette Exon	13:36972036-36989484	0.622216	-0.492713
ALG8	ENSG00000159063	9149_2	Alternative 3' Splice Site	11:78106912-78109442	0.260246	-1.12581
ALG8	ENSG00000159063	9149_4	Alternative First Exon	11:78127436-78139655	0.310315	1.01456
ALG8	ENSG00000159063	9149_3	Alternative First Exon	11:78114392-78127436	0.675681	0.418364
ALG8	ENSG00000159063	9149_1	Cassette Exon	11:78101195-78103980	0.762862	-0.301724
ALG8	ENSG00000159063	9149_5	Complex Event	11:78127436-78139494	0.84932	0.189986
ALG9	ENSG00000086848	9206_3	Alternative First Exon	11:111870370-111871549	0.430691	0.788009
ALG9	ENSG00000086848	9206_1	Alternative First Exon	11:111786520-111809643	0.74101	0.330516
ALG9	ENSG00000086848	9206_2	Alternative 3' Splice Site	11:111838378-111840655	0.977392	-0.0283382
ALKBH1	ENSG00000100601	10854_2	Alternative Last Exon	14:77673060-77694738	0.535594	-0.61949
ALKBH1	ENSG00000100601	10854_1	Alternative 3' Splice Site	14:77675794-77679880	0.644978	0.46075
ALKBH2	ENSG00000189046	10024_2	Alternative 3' Splice Site	12:109092787-109093247	0.096322	1.66295
ALKBH2	ENSG00000189046	10024_1	Cassette Exon	12:109088512-109092507	0.531399	-0.625871
ALKBH3	ENSG00000166199	8504_1	Alternative 3' Splice Site	11:43884017-43886609	0.10772	1.60852
ALKBH8	ENSG00000137760	9196_1	Alternative 3' Splice Site	11:107553973-107556766	0.554334	0.591278
ALOX12-AS1	ENSG00000215067	12986_1	Cassette Exon	17:7002620-7012196	0.106366	-1.61474
ALPK1	ENSG00000073331	3772_2	Alternative Last Exon	4:112315852-112429231	0.0488352	-1.97003
ALPK1	ENSG00000073331	3772_1	Alternative Last Exon	4:112297469-112315852	0.951392	0.0609592
ALS2	ENSG00000003393	2649_2	Alternative First Exon	2:201768945-201780934	0.0149131	2.43448
ALS2	ENSG00000003393	2649_1	Alternative 5' Splice Site	2:201744429-201746628	0.40203	-0.838001
ALYREF	ENSG00000183684	13462_1	Cassette Exon	17:81888583-81889182	0.668212	0.428603
AMBRA1	ENSG00000110497	8968_1	Alternative 3' Splice Site	11:46494204-46508191	0.0392416	-2.06164
AMBRA1	ENSG00000110497	8968_2	Cassette Exon	11:46508370-46541945	0.791605	0.264227
AMD1	ENSG00000123505	5201_1	Cassette Exon	6:110875215-110888857	0.424543	0.798565
AMDHD2	ENSG00000162066	11595_1	Retained Intron	16:2528559-2528650	0.516528	-0.648706
AMFR	ENSG00000159461	12280_1	Alternative Last Exon	16:56361601-56389185	0.117665	1.56465
AMHR2	ENSG00000135409	9446_7	Complex Event	12:53429625-53431177	0.00915788	2.6061
AMHR2	ENSG00000135409	9446_4	Cassette Exon	12:53429625-53430146	0.0762439	1.77291
AMHR2	ENSG00000135409	9446_2	Complex Event	12:53425919-53429453	0.315429	-1.0039
AMHR2	ENSG00000135409	9446_3	Alternative First Exon	12:53425919-53428896	0.513072	-0.654061
AMHR2	ENSG00000135409	9446_1	Complex Event	12:53425487-53425819	0.660656	-0.439008
AMHR2	ENSG00000135409	9446_6	Complex Event	12:53425919-53429453	0.716569	-0.363048
AMHR2	ENSG00000135409	9446_5	Alternative First Exon	12:53425102-53428896	0.904341	-0.12018
AMIGO2	ENSG00000139211	9839_1	Cassette Exon	12:47079065-47079462	0.900603	-0.1249
AMMECR1	ENSG00000101935	16385_2	Alternative Last Exon	X:110197588-110317599	0.259172	1.12835
AMMECR1	ENSG00000101935	16385_1	Complex Event	X:110216632-110317599	0.972777	0.034126
AMMECR1L	ENSG00000144233	2511_3	Complex Event	2:127866996-127873828	0.406547	-0.829985
AMMECR1L	ENSG00000144233	2511_2	Complex Event	2:127866996-127871249	0.564301	-0.576466
AMMECR1L	ENSG00000144233	2511_1	Alternative Last Exon	2:127866996-127869454	0.641491	0.465615
AMN1	ENSG00000151743	9819_1	Alternative Last Exon	12:31672210-31728971	0.746368	-0.323432
AMOTL1	ENSG00000166025	8730_5	Cassette Exon	11:94795160-94799390	0.672002	0.423402
AMOTL1	ENSG00000166025	8730_1	Complex Event	11:94768560-94799390	0.799079	-0.254539
AMOTL1	ENSG00000166025	8730_3	Complex Event	11:94768560-94799390	0.808797	0.241978
AMOTL1	ENSG00000166025	8730_4	Alternative First Exon	11:94767798-94795011	0.913123	-0.109101
AMOTL1	ENSG00000166025	8730_2	Alternative First Exon	11:94767798-94795011	0.978272	0.0272355
AMPD2	ENSG00000116337	359_1	Alternative Last Exon	1:109620278-109632053	0.339464	-0.955224
AMPD3	ENSG00000133805	8444_1	Alternative First Exon	11:10455423-10461515	0.029963	2.17058
AMZ2	ENSG00000196704	12805_1	Alternative 5' Splice Site	17:68248086-68248640	0.238906	-1.17773
AMZ2P1	ENSG00000214174	13354_1	Alternative First Exon	17:64972927-64975571	0.789535	-0.266915
ANAPC1	ENSG00000153107	2482_1	Alternative 3' Splice Site	2:111821440-111822422	0.000439437	3.51519
ANAPC1	ENSG00000153107	2483_1	Cassette Exon	2:111873408-111878810	0.941725	0.0731016
ANAPC10	ENSG00000164162	4121_3	Complex Event	4:145096111-145098131	0.0939134	-1.67511
ANAPC10	ENSG00000164162	4121_2	Complex Event	4:144995603-145081660	0.48095	0.704775
ANAPC10	ENSG00000164162	4121_1	Alternative Last Exon	4:144995283-145064572	0.92777	-0.0906507
ANAPC11	ENSG00000141552	12896_3	Alternative 5' Splice Site	17:81894586-81899920	0.447584	0.759449
ANAPC11	ENSG00000141552	12896_1	Complex Event	17:81892106-81894467	0.553054	0.59319
ANAPC11	ENSG00000141552	12896_2	Complex Event	17:81891863-81894467	0.96736	0.0409192
ANAPC13	ENSG00000129055	3476_1	Alternative 5' Splice Site	3:134482931-134485952	0.839447	0.202601
ANAPC15	ENSG00000110200	9122_3	Complex Event	11:72111286-72111442	0.422494	-0.802101
ANAPC15	ENSG00000110200	9122_1	Complex Event	11:72111281-72111412	0.516807	-0.648275
ANAPC15	ENSG00000110200	9122_4	Complex Event	11:72111281-72111412	0.649038	-0.455099
ANAPC15	ENSG00000110200	9122_2	Complex Event	11:72111286-72111442	0.666138	0.431455
ANAPC16	ENSG00000166295	7912_1	Complex Event	10:72220379-72230366	0.814617	0.234474
ANAPC4	ENSG00000053900	3652_1	Alternative 5' Splice Site	4:25405619-25406829	0.105711	1.61778
ANAPC5	ENSG00000089053	10073_2	Alternative 3' Splice Site	12:121328458-121330583	0.331405	0.971288
ANAPC5	ENSG00000089053	10073_1	Alternative 3' Splice Site	12:121318404-121318501	0.612565	-0.506416
ANAPC5	ENSG00000089053	10073_3	Cassette Exon	12:121347005-121352134	0.653541	0.448849
ANAPC7	ENSG00000196510	10031_5	Complex Event	12:110386469-110395101	0.000721258	3.38137
ANAPC7	ENSG00000196510	10031_6	Cassette Exon	12:110387892-110395101	0.00970916	2.58602
ANAPC7	ENSG00000196510	10031_3	Alternative First Exon	12:110377617-110381752	0.528971	0.629577
ANAPC7	ENSG00000196510	10031_1	Complex Event	12:110376216-110381752	0.533791	0.622229
ANAPC7	ENSG00000196510	10031_4	Complex Event	12:110376216-110381752	0.567214	0.572159
ANAPC7	ENSG00000196510	10031_2	Alternative First Exon	12:110377617-110403699	0.781577	-0.277265
ANGEL2	ENSG00000174606	1520_3	Alternative First Exon	1:213013418-213015816	0.12159	-1.54813
ANGEL2	ENSG00000174606	1520_4	Alternative First Exon	1:213013418-213015613	0.289895	-1.05835
ANGEL2	ENSG00000174606	1520_2	Complex Event	1:213008466-213015613	0.345374	0.943601
ANGEL2	ENSG00000174606	1520_1	Cassette Exon	1:213000383-213005033	0.632705	0.477922
ANGEL2	ENSG00000174606	1520_5	Complex Event	1:213008466-213015613	0.759534	0.306093
ANGPT1	ENSG00000154188	7016_2	Alternative First Exon	8:107336271-107346953	0.075749	1.7759
ANGPT1	ENSG00000154188	7016_1	Alternative 5' Splice Site	8:107303367-107321899	0.995033	-0.00622527
ANK1	ENSG00000029534	6922_2	Alternative Last Exon	8:41655145-41661876	0.505765	0.665447
ANK1	ENSG00000029534	6922_1	Complex Event	8:41655753-41661876	0.796522	0.257851
ANK1	ENSG00000029534	6922_3	Alternative 3' Splice Site	8:41672426-41684544	0.999373	0.000785513
ANKFY1	ENSG00000185722	12966_1	Alternative 3' Splice Site	17:4182349-4183398	0.615941	0.501612
ANKHD1	ENSG00000131503	4427_9	Alternative 3' Splice Site	5:140436257-140438494	0.0208498	2.31069
ANKHD1	ENSG00000131503	4427_6	Alternative 3' Splice Site	5:140537589-140538089	0.238754	-1.17811
ANKHD1	ENSG00000131503	4427_3	Alternative 3' Splice Site	5:140485732-140487006	0.303803	-1.02831
ANKHD1	ENSG00000131503	4427_7	Alternative 5' Splice Site	5:140538234-140538919	0.328782	0.97657
ANKHD1	ENSG00000131503	4427_2	Cassette Exon	5:140464776-140482580	0.632405	0.478345
ANKHD1	ENSG00000131503	4427_1	Complex Event	5:140436257-140438503	0.667762	-0.429222
ANKHD1	ENSG00000131503	4427_5	Alternative 3' Splice Site	5:140535538-140537389	0.742934	0.32797
ANKHD1	ENSG00000131503	4427_4	Cassette Exon	5:140487060-140504821	0.928712	0.089466
ANKHD1	ENSG00000131503	4427_8	Alternative Last Exon	5:140539083-140549611	0.999608	0.000491
ANKLE2	ENSG00000176915	10119_1	Complex Event	12:132728163-132734385	0.62634	-0.486885
ANKLE2	ENSG00000176915	10119_4	Cassette Exon	12:132741485-132743154	0.709609	-0.372381
ANKLE2	ENSG00000176915	10119_2	Alternative Last Exon	12:132727094-132734385	0.796401	-0.258008
ANKLE2	ENSG00000176915	10119_3	Alternative 3' Splice Site	12:132734496-132735406	0.834123	0.209416
ANKLE2	ENSG00000176915	10119_5	Cassette Exon	12:132755133-132761618	0.97147	-0.035765
ANKMY1	ENSG00000144504	2746_1	Alternative Last Exon	2:240500070-240512802	0.184558	-1.32685
ANKMY1	ENSG00000144504	2746_2	Cassette Exon	2:240525849-240552914	0.928078	0.0902639
ANKRD10	ENSG00000088448	10389_2	Retained Intron	13:110893263-110894109	0.244466	1.1639
ANKRD10	ENSG00000088448	10389_3	Alternative First Exon	13:110894202-110906033	0.83219	-0.211894
ANKRD10	ENSG00000088448	10389_1	Alternative First Exon	13:110910770-110915046	0.994877	-0.00642101
ANKRD11	ENSG00000167522	12411_1	Complex Event	16:89291183-89305206	0.0273619	-2.20632
ANKRD11	ENSG00000167522	12411_2	Complex Event	16:89291777-89305206	0.734819	-0.338723
ANKRD11	ENSG00000167522	12411_5	Alternative First Exon	16:89317075-89418368	0.738253	0.334167
ANKRD11	ENSG00000167522	12411_3	Alternative Last Exon	16:89279627-89305206	0.756038	-0.310688
ANKRD11	ENSG00000167522	12411_4	Cassette Exon	16:89305344-89316933	0.8946	0.132486
ANKRD11	ENSG00000167522	12411_6	Complex Event	16:89317075-89418284	0.951274	-0.0611066
ANKRD12	ENSG00000101745	13511_1	Alternative 5' Splice Site	18:9136965-9182382	0.102501	-1.63285
ANKRD12	ENSG00000101745	13511_2	Cassette Exon	18:9195698-9208657	0.10484	-1.62183
ANKRD12	ENSG00000101745	13511_3	Alternative 5' Splice Site	18:9208797-9211584	0.521037	0.641748
ANKRD13A	ENSG00000076513	9616_2	Alternative 3' Splice Site	12:110025823-110027708	0.0707173	1.80729
ANKRD13A	ENSG00000076513	9616_1	Alternative Last Exon	12:110019328-110038633	0.689011	-0.400197
ANKRD13C	ENSG00000118454	1097_2	Alternative First Exon	1:70292549-70354789	0.0495552	1.96378
ANKRD13C	ENSG00000118454	1097_1	Cassette Exon	1:70262847-70274720	0.737018	0.335805
ANKRD13D	ENSG00000172932	8641_2	Alternative Last Exon	11:67290446-67302486	0.0607965	1.87497
ANKRD13D	ENSG00000172932	8641_3	Alternative 5' Splice Site	11:67299611-67299827	0.114983	-1.57618
ANKRD13D	ENSG00000172932	8641_1	Alternative First Exon	11:67289399-67290078	0.192093	-1.30441
ANKRD17	ENSG00000132466	3998_4	Alternative Last Exon	4:73075695-73102376	0.00606878	2.74404
ANKRD17	ENSG00000132466	3998_5	Alternative First Exon	4:73102547-73113792	0.0753259	-1.77847
ANKRD17	ENSG00000132466	3998_1	Alternative Last Exon	4:73102547-73113792	0.113157	-1.58416
ANKRD17	ENSG00000132466	3998_3	Complex Event	4:73135265-73141741	0.649381	0.454623
ANKRD17	ENSG00000132466	3998_2	Complex Event	4:73135262-73139531	0.653033	-0.449552
ANKRD20A1	ENSG00000260691	7207_1	Alternative 3' Splice Site	9:67880545-67884489	0.988489	-0.0144273
ANKRD26	ENSG00000107890	8136_2	Alternative First Exon	10:27048979-27053320	0.206277	-1.26387
ANKRD26	ENSG00000107890	8136_1	Alternative 3' Splice Site	10:27046520-27048801	0.678001	0.415193
ANKRD26	ENSG00000107890	8136_3	Alternative Last Exon	10:27048979-27053320	0.986956	0.0163487
ANKRD28	ENSG00000206560	3217_2	Complex Event	3:15795306-15859377	0.556101	-0.588642
ANKRD28	ENSG00000206560	3217_1	Alternative First Exon	3:15795306-15859462	0.66879	0.427809
ANKRD36	ENSG00000135976	1849_1	Alternative 3' Splice Site	2:97219246-97224809	0.806197	0.245335
ANKRD36C	ENSG00000174501	2425_1	Cassette Exon	2:95935644-95938987	0.298889	-1.03882
ANKRD46	ENSG00000186106	7003_1	Alternative Last Exon	8:100522179-100533209	0.0854076	-1.72014
ANKRD50	ENSG00000151458	4095_1	Alternative Last Exon	4:124667193-124710000	0.609409	-0.510917
ANKRD6	ENSG00000135299	5171_2	Alternative 5' Splice Site	6:89629223-89630433	0.159526	1.40667
ANKRD6	ENSG00000135299	5171_1	Cassette Exon	6:89567096-89603029	0.674106	0.420519
ANKS1A	ENSG00000064999	5033_2	Alternative 3' Splice Site	6:35083503-35084121	0.0389942	-2.06425
ANKS1A	ENSG00000064999	5033_1	Cassette Exon	6:34970166-34981690	0.21232	-1.24721
ANKS6	ENSG00000165138	7614_1	Alternative 5' Splice Site	9:98736623-98745564	0.0737348	-1.78826
ANKS6	ENSG00000165138	7614_3	Cassette Exon	9:98784876-98796133	0.307818	1.01981
ANKS6	ENSG00000165138	7614_2	Alternative 3' Splice Site	9:98756603-98768081	0.3277	-0.978756
ANKZF1	ENSG00000163516	2118_2	Retained Intron	2:219235585-219235708	0.195022	1.29586
ANKZF1	ENSG00000163516	2118_1	Alternative 5' Splice Site	2:219230350-219231928	0.646318	-0.458883
ANLN	ENSG00000011426	5828_2	Alternative 5' Splice Site	7:36419467-36420169	0.0564859	1.90727
ANLN	ENSG00000011426	5828_3	Alternative 3' Splice Site	7:36420314-36420612	0.639728	-0.468079
ANLN	ENSG00000011426	5828_4	Alternative First Exon	7:36389859-36439204	0.657173	0.443819
ANLN	ENSG00000011426	5828_1	Cassette Exon	7:36415884-36419244	0.717078	-0.362367
ANO10	ENSG00000160746	3254_4	Complex Event	3:43565727-43598532	0.385732	0.867383
ANO10	ENSG00000160746	3254_5	Cassette Exon	3:43598666-43605714	0.696783	-0.389667
ANO10	ENSG00000160746	3254_3	Alternative First Exon	3:43565727-43622003	0.768114	-0.294843
ANO10	ENSG00000160746	3254_1	Cassette Exon	3:43366974-43549720	0.892795	-0.134769
ANO10	ENSG00000160746	3254_2	Alternative First Exon	3:43549848-43565727	0.908627	0.11477
ANO6	ENSG00000177119	9398_1	Alternative Last Exon	12:45216391-45429692	0.113015	1.58479
ANO6	ENSG00000177119	9398_2	Complex Event	12:45216391-45302014	0.552434	0.594117
ANO6	ENSG00000177119	9398_3	Complex Event	12:45216391-45331295	0.605025	-0.517188
ANP32A	ENSG00000140350	11406_2	Alternative First Exon	15:68787919-68820871	0.386589	0.865821
ANP32A	ENSG00000140350	11406_1	Alternative 3' Splice Site	15:68787495-68787770	0.504089	-0.66807
ANP32E	ENSG00000143401	1298_3	Cassette Exon	1:150226795-150230571	0.00446038	2.84362
ANP32E	ENSG00000143401	1298_1	Alternative 3' Splice Site	1:150220758-150223186	0.506198	0.664769
ANP32E	ENSG00000143401	1298_2	Alternative Last Exon	1:150218487-150226608	0.809884	-0.240576
ANTXR2	ENSG00000163297	4015_1	Alternative First Exon	4:80071654-80073533	0.445643	0.762699
ANXA1	ENSG00000135046	7219_1	Alternative Last Exon	9:73151924-73170235	0.171362	-1.36784
ANXA1	ENSG00000135046	7219_2	Complex Event	9:73151924-73158522	0.516987	-0.647997
ANXA1	ENSG00000135046	7219_4	Cassette Exon	9:73165209-73167497	0.598132	-0.527089
ANXA1	ENSG00000135046	7219_3	Complex Event	9:73151924-73158695	0.70151	0.383283
ANXA11	ENSG00000122359	8253_2	Complex Event	10:80172869-80205343	0.165869	-1.3856
ANXA11	ENSG00000122359	8253_5	Complex Event	10:80172869-80205343	0.307154	-1.02121
ANXA11	ENSG00000122359	8253_4	Alternative First Exon	10:80176155-80205343	0.38079	0.876442
ANXA11	ENSG00000122359	8253_3	Alternative First Exon	10:80176155-80205440	0.540145	0.612593
ANXA11	ENSG00000122359	8253_1	Alternative First Exon	10:80170915-80172869	0.862894	-0.172691
ANXA2	ENSG00000182718	11365_3	Complex Event	15:60386086-60397258	0.0351374	-2.10677
ANXA2	ENSG00000182718	11365_6	Alternative First Exon	15:60386086-60397975	0.292074	-1.05358
ANXA2	ENSG00000182718	11365_4	Alternative Last Exon	15:60347343-60382342	0.3327	-0.96869
ANXA2	ENSG00000182718	11365_1	Complex Event	15:60364523-60386028	0.508968	-0.660446
ANXA2	ENSG00000182718	11365_5	Complex Event	15:60364523-60386028	0.669488	0.426851
ANXA2	ENSG00000182718	11365_2	Alternative Last Exon	15:60364523-60382342	0.758125	0.307944
ANXA3	ENSG00000138772	3724_1	Alternative First Exon	4:78551661-78601510	0.32374	-0.986801
ANXA5	ENSG00000164111	4090_1	Cassette Exon	4:121670012-121672533	0.530153	0.627772
ANXA6	ENSG00000197043	4795_1	Cassette Exon	5:151109846-151117127	0.284602	1.07004
ANXA6	ENSG00000197043	4795_2	Alternative First Exon	5:151147926-151158215	0.603158	-0.519865
ANXA7	ENSG00000138279	8235_3	Alternative First Exon	10:73400857-73414012	0.189212	-1.31291
ANXA7	ENSG00000138279	8235_2	Alternative First Exon	10:73400857-73414051	0.207818	-1.25959
ANXA7	ENSG00000138279	8235_4	Complex Event	10:73398385-73414012	0.536688	0.617829
ANXA7	ENSG00000138279	8235_1	Complex Event	10:73398385-73414012	0.648971	0.455192
AP000295.1	ENSG00000249624	15312_1	Alternative 3' Splice Site	21:33230216-33241886	0.0178482	-2.36875
AP000295.1	ENSG00000249624	15313_1	Alternative First Exon	21:33266085-33268394	0.252614	1.14402
AP000295.1	ENSG00000249624	15312_2	Alternative Last Exon	21:33260727-33263667	0.539279	-0.613904
AP000295.1	ENSG00000249624	15313_2	Cassette Exon	21:33268517-33279752	0.861712	-0.174196
AP000561.1	ENSG00000226043	15306_1	Alternative Last Exon	21:22410347-22423845	0.00206086	-3.08132
AP000769.1	ENSG00000173727	8614_1	Alternative Last Exon	11:65455331-65455820	0.795328	0.259398
AP000812.5	ENSG00000284922	8674_1	Complex Event	11:72080885-72093496	0.190607	-1.30879
AP000812.5	ENSG00000284922	8674_2	Cassette Exon	11:72088380-72093496	0.355635	-0.923714
AP000873.2	ENSG00000247137	9156_1	Alternative Last Exon	11:83190992-83192736	0.811544	0.238435
AP001453.2	ENSG00000256940	8586_1	Alternative First Exon	11:64245995-64247953	0.343995	-0.946301
AP002360.1	ENSG00000255135	9141_1	Alternative 5' Splice Site	11:76441639-76444278	0.0657374	-1.84021
AP002495.1	ENSG00000254469	9119_1	Alternative Last Exon	11:71923453-71928365	0.82921	-0.215715
AP006222.1	ENSG00000228463	805_1	Cassette Exon	1:259025-267303	0.276998	-1.08709
AP1B1	ENSG00000100280	15775_2	Alternative 3' Splice Site	22:29334350-29338990	0.469978	-0.722515
AP1B1	ENSG00000100280	15775_1	Cassette Exon	22:29328895-29330378	0.538907	-0.614467
AP1G1	ENSG00000166747	12346_1	Cassette Exon	16:71765584-71769623	0.321631	-0.991112
AP1G2	ENSG00000213983	10709_1	Alternative 3' Splice Site	14:23564159-23564333	0.292208	1.05329
AP1G2	ENSG00000213983	10709_3	Cassette Exon	14:23566419-23567111	0.318546	0.997451
AP1G2	ENSG00000213983	10709_4	Alternative 3' Splice Site	14:23567315-23567739	0.475624	0.713359
AP1G2	ENSG00000213983	10709_2	Retained Intron	14:23565892-23566064	0.703331	0.380827
AP1M1	ENSG00000072958	13894_1	Cassette Exon	19:16228208-16233493	0.104606	1.62292
AP1S3	ENSG00000152056	2706_1	Alternative 5' Splice Site	2:223776009-223777691	0.201104	-1.27841
AP2A2	ENSG00000183020	8404_1	Alternative 3' Splice Site	11:984753-985435	0.662948	0.435847
AP2B1	ENSG00000006125	12591_2	Alternative Last Exon	17:35598335-35657791	0.223848	1.21636
AP2B1	ENSG00000006125	12591_1	Complex Event	17:35587428-35594008	0.236655	1.18339
AP2B1	ENSG00000006125	12591_3	Alternative 3' Splice Site	17:35605840-35608256	0.502487	0.670582
AP2B1	ENSG00000006125	12591_5	Alternative Last Exon	17:35657791-35726276	0.657596	0.443235
AP2B1	ENSG00000006125	12591_6	Complex Event	17:35657791-35671754	0.80592	-0.245693
AP2B1	ENSG00000006125	12591_4	Alternative 3' Splice Site	17:35641975-35650603	0.879648	-0.151415
AP2B1	ENSG00000006125	12591_7	Cassette Exon	17:35682824-35709224	0.889953	-0.138364
AP2B1	ENSG00000006125	12591_8	Alternative 5' Splice Site	17:35587597-35594008	0.976336	-0.0296632
AP2M1	ENSG00000161203	3138_2	Cassette Exon	3:184180251-184180849	0.0967007	-1.66106
AP2M1	ENSG00000161203	3138_1	Cassette Exon	3:184177067-184180169	0.736077	-0.337053
AP2S1	ENSG00000042753	14721_5	Complex Event	19:46839578-46850764	0.0641045	-1.85145
AP2S1	ENSG00000042753	14721_3	Complex Event	19:46839578-46850764	0.091124	-1.6895
AP2S1	ENSG00000042753	14721_2	Alternative First Exon	19:46846142-46850830	0.331044	-0.972013
AP2S1	ENSG00000042753	14721_4	Alternative First Exon	19:46846142-46850764	0.512405	-0.655098
AP2S1	ENSG00000042753	14721_1	Complex Event	19:46838799-46845993	0.645647	0.459818
AP3D1	ENSG00000065000	14353_2	Cassette Exon	19:2130537-2137011	0.0467705	1.98837
AP3D1	ENSG00000065000	14353_1	Alternative 3' Splice Site	19:2112931-2113336	0.721642	-0.356265
AP3M1	ENSG00000185009	8245_1	Alternative First Exon	10:74138382-74150818	0.280961	-1.07816
AP3M1	ENSG00000185009	8245_2	Complex Event	10:74138382-74150755	0.65707	-0.443962
AP3S1	ENSG00000177879	4368_1	Cassette Exon	5:115842106-115866670	0.450225	0.75504
AP3S2	ENSG00000157823	11501_1	Alternative Last Exon	15:89834079-89888521	0.386865	0.865316
AP3S2	ENSG00000157823	11501_2	Alternative 3' Splice Site	15:89889136-89893881	0.421389	0.804014
AP4M1	ENSG00000221838	5986_1	Alternative First Exon	7:100101264-100102675	0.620403	0.495279
AP5M1	ENSG00000053770	10500_1	Alternative 5' Splice Site	14:57274817-57280195	0.794579	-0.260369
APAF1	ENSG00000120868	9584_1	Cassette Exon	12:98699569-98706485	0.708424	-0.373974
APBA2	ENSG00000034053	10958_2	Alternative 5' Splice Site	15:28921718-28995753	0.293534	-1.0504
APBA2	ENSG00000034053	10958_1	Alternative First Exon	15:28886167-28921640	0.483516	-0.700659
APBA3	ENSG00000011132	14369_1	Retained Intron	19:3759600-3759689	0.105079	-1.62071
APBB2	ENSG00000163697	3961_1	Alternative 3' Splice Site	4:40945070-41013583	0.229101	-1.20268
APC	ENSG00000134982	4364_1	Complex Event	5:112707649-112754873	0.0048979	2.81367
APC	ENSG00000134982	4364_3	Cassette Exon	5:112821991-112827108	0.145567	1.45537
APC	ENSG00000134982	4364_2	Alternative First Exon	5:112707530-112754873	0.665185	0.432766
APEH	ENSG00000164062	2897_4	Cassette Exon	3:49674621-49675694	0.0536024	1.93004
APEH	ENSG00000164062	2897_1	Complex Event	3:49674413-49675694	0.0548471	1.92009
APEH	ENSG00000164062	2897_3	Complex Event	3:49679616-49680550	0.307323	-1.02085
APEH	ENSG00000164062	2897_2	Cassette Exon	3:49676219-49676609	0.764716	0.299293
APEX1	ENSG00000100823	10400_4	Complex Event	14:20455389-20455578	0.114492	1.57832
APEX1	ENSG00000100823	10400_5	Alternative 5' Splice Site	14:20455394-20455578	0.173427	1.36128
APEX1	ENSG00000100823	10400_3	Complex Event	14:20455338-20455578	0.213625	1.24366
APEX1	ENSG00000100823	10400_2	Complex Event	14:20455328-20455578	0.364529	-0.906769
APEX1	ENSG00000100823	10400_1	Complex Event	14:20455240-20455578	0.538954	0.614396
APH1A	ENSG00000117362	1299_3	Alternative 3' Splice Site	1:150267991-150268698	0.0511983	1.94981
APH1A	ENSG00000117362	1299_1	Complex Event	1:150267190-150267716	0.201782	1.27649
APH1A	ENSG00000117362	1299_2	Complex Event	1:150267789-150268698	0.531314	0.626001
API5	ENSG00000166181	8501_2	Cassette Exon	11:43323636-43327789	0.185294	1.32463
API5	ENSG00000166181	8501_5	Alternative First Exon	11:43340224-43342516	0.373139	0.890608
API5	ENSG00000166181	8501_3	Alternative Last Exon	11:43335994-43342516	0.387356	-0.864423
API5	ENSG00000166181	8501_4	Complex Event	11:43335994-43342433	0.602069	-0.521427
API5	ENSG00000166181	8501_1	Cassette Exon	11:43312196-43318640	0.787904	-0.269033
APLP2	ENSG00000084234	8823_2	Alternative 3' Splice Site	11:130120818-130121713	0.0345291	-2.11384
APLP2	ENSG00000084234	8823_5	Complex Event	11:130135715-130140398	0.150735	1.43694
APLP2	ENSG00000084234	8823_4	Complex Event	11:130133728-130140398	0.51388	-0.652809
APLP2	ENSG00000084234	8823_3	Cassette Exon	11:130122513-130126700	0.589686	0.539291
APLP2	ENSG00000084234	8823_6	Alternative First Exon	11:130069860-130140398	0.841975	-0.199368
APLP2	ENSG00000084234	8823_1	Complex Event	11:130070018-130109550	0.864173	0.171064
APOBEC3C	ENSG00000244509	15635_1	Cassette Exon	22:39014379-39017766	0.981512	0.0231728
APOBEC3D	ENSG00000243811	15636_1	Complex Event	22:39023014-39031694	0.0563045	-1.90867
APOC1	ENSG00000130208	14117_5	Alternative 5' Splice Site	19:44916359-44919173	0.316254	1.00219
APOC1	ENSG00000130208	14117_2	Complex Event	19:44914733-44916190	0.460307	-0.738342
APOC1	ENSG00000130208	14117_6	Complex Event	19:44914489-44914872	0.519011	-0.64487
APOC1	ENSG00000130208	14117_1	Complex Event	19:44914489-44914872	0.526825	-0.63286
APOC1	ENSG00000130208	14117_4	Complex Event	19:44914733-44916190	0.803083	0.249359
APOC1	ENSG00000130208	14117_7	Complex Event	19:44916325-44919173	0.818024	-0.230087
APOC1	ENSG00000130208	14117_3	Complex Event	19:44914949-44919173	0.993785	0.00778918
APOC1P1	ENSG00000214855	14118_1	Cassette Exon	19:44927033-44931000	0.549507	-0.598499
APOL1	ENSG00000100342	15605_1	Cassette Exon	22:36254999-36257319	0.319257	-0.995986
APOO	ENSG00000184831	16243_1	Cassette Exon	X:23833510-23840313	0.275122	1.09134
APOO	ENSG00000184831	16243_2	Cassette Exon	X:23840377-23858642	0.280165	-1.07995
APOOL	ENSG00000155008	16069_1	Alternative Last Exon	X:85046550-85051389	0.422359	0.802335
APOOL	ENSG00000155008	16069_2	Complex Event	X:85003927-85051389	0.480959	-0.70476
APOPT1	ENSG00000256053	10642_3	Complex Event	14:103571820-103587274	0.0978	1.65561
APOPT1	ENSG00000256053	10642_1	Complex Event	14:103563124-103587274	0.183118	1.33122
APOPT1	ENSG00000256053	10642_2	Alternative First Exon	14:103563124-103571623	0.481609	-0.703717
APRT	ENSG00000198931	12407_1	Complex Event	16:88809706-88810070	0.0462187	1.99339
APRT	ENSG00000198931	12407_3	Cassette Exon	16:88810148-88811550	0.0732841	1.79106
APRT	ENSG00000198931	12407_2	Alternative Last Exon	16:88809471-88810070	0.495998	0.6808
APTR	ENSG00000214293	6341_1	Alternative 5' Splice Site	7:77685328-77696172	0.210254	-1.25287
APTX	ENSG00000137074	7478_5	Complex Event	9:32987731-32988083	0.0716124	-1.80157
APTX	ENSG00000137074	7478_7	Alternative 3' Splice Site	9:32988124-32989759	0.14003	1.47568
APTX	ENSG00000137074	7478_6	Complex Event	9:32987731-32988092	0.232538	1.19385
APTX	ENSG00000137074	7478_4	Complex Event	9:32989895-33001567	0.533704	-0.622361
APTX	ENSG00000137074	7478_1	Alternative 3' Splice Site	9:32973652-32974458	0.572074	0.564999
APTX	ENSG00000137074	7478_8	Alternative Last Exon	9:32972615-33001567	0.606568	0.514978
APTX	ENSG00000137074	7478_3	Complex Event	9:32987731-32989759	0.842476	-0.198728
APTX	ENSG00000137074	7478_2	Cassette Exon	9:32974561-32985971	0.897798	0.128443
AQP10	ENSG00000143595	508_2	Alternative Last Exon	1:154323806-154328105	0.137078	1.48676
AQP10	ENSG00000143595	508_5	Complex Event	1:154344039-154344143	0.164863	1.3889
AQP10	ENSG00000143595	508_1	Complex Event	1:154321260-154322982	0.59013	0.538648
AQP10	ENSG00000143595	508_4	Alternative First Exon	1:154323806-154328105	0.600055	0.524321
AQP10	ENSG00000143595	508_3	Alternative 3' Splice Site	1:154321260-154321933	0.79883	-0.254861
ARAP1	ENSG00000186635	9124_2	Cassette Exon	11:72703079-72705805	0.183345	-1.33053
ARAP1	ENSG00000186635	9124_4	Cassette Exon	11:72727172-72752328	0.48377	-0.700252
ARAP1	ENSG00000186635	9124_1	Cassette Exon	11:72688537-72693325	0.687229	0.402618
ARAP1	ENSG00000186635	9124_3	Alternative First Exon	11:72714321-72752424	0.783407	-0.274881
ARAP2	ENSG00000047365	3946_1	Alternative First Exon	4:36229645-36244242	0.815856	0.232878
ARCN1	ENSG00000095139	8776_1	Cassette Exon	11:118593698-118600625	0.81119	0.238891
AREL1	ENSG00000119682	10838_2	Alternative First Exon	14:74692328-74713089	0.555158	-0.590049
AREL1	ENSG00000119682	10838_1	Alternative Last Exon	14:74661222-74692041	0.661566	-0.437752
ARF1	ENSG00000143761	741_1	Complex Event	1:228082765-228097078	0.485054	0.698198
ARF1	ENSG00000143761	741_2	Alternative First Exon	1:228082649-228097078	0.569191	0.569244
ARF3	ENSG00000134287	9858_1	Alternative Last Exon	12:48931075-48939655	0.435684	0.779502
ARF4	ENSG00000168374	3354_1	Alternative Last Exon	3:57571469-57584384	0.384128	-0.870316
ARFGAP2	ENSG00000149182	8978_1	Complex Event	11:47173840-47175015	0.10191	-1.63566
ARFGAP2	ENSG00000149182	8978_3	Complex Event	11:47173482-47175015	0.505916	0.66521
ARFGAP2	ENSG00000149182	8978_2	Alternative Last Exon	11:47164305-47173426	0.56249	-0.579147
ARFGAP2	ENSG00000149182	8978_4	Alternative 3' Splice Site	11:47173882-47175015	0.667285	-0.429877
ARFGEF2	ENSG00000124198	15001_1	Alternative 3' Splice Site	20:48963898-48965875	0.318846	-0.996833
ARFIP1	ENSG00000164144	3835_1	Alternative 5' Splice Site	4:152780091-152829625	0.134272	1.49747
ARFIP1	ENSG00000164144	3835_2	Cassette Exon	4:152863714-152872452	0.158126	-1.4114
ARFIP2	ENSG00000132254	8889_1	Alternative Last Exon	11:6476521-6478738	0.351721	-0.931257
ARFIP2	ENSG00000132254	8889_2	Alternative 3' Splice Site	11:6480423-6481231	0.494153	0.683719
ARFRP1	ENSG00000101246	15269_1	Alternative 3' Splice Site	20:63707092-63707867	0.770669	-0.2915
ARGLU1	ENSG00000134884	10384_2	Retained Intron	13:106557131-106557559	0.0160997	2.40665
ARGLU1	ENSG00000134884	10384_1	Complex Event	13:106557131-106559432	0.55228	0.594347
ARHGAP1	ENSG00000175220	8970_1	Cassette Exon	11:46681379-46688173	0.00743159	2.67686
ARHGAP11A	ENSG00000198826	10971_1	Alternative Last Exon	15:32625633-32759607	0.763291	-0.301161
ARHGAP11B	ENSG00000285077	10962_2	Alternative First Exon	15:30638820-30644639	0.00306251	-2.96139
ARHGAP11B	ENSG00000285077	10962_3	Alternative Last Exon	15:30647714-30716229	0.659453	0.440669
ARHGAP11B	ENSG00000285077	10962_1	Alternative Last Exon	15:30638820-30644639	0.930581	-0.0871135
ARHGAP12	ENSG00000165322	8146_2	Cassette Exon	10:31852597-31861395	0.368942	-0.898456
ARHGAP12	ENSG00000165322	8146_1	Cassette Exon	10:31831800-31839637	0.573311	-0.563181
ARHGAP17	ENSG00000140750	12172_2	Alternative Last Exon	16:24935639-24941987	0.142599	-1.46618
ARHGAP17	ENSG00000140750	12172_1	Alternative First Exon	16:24935639-24941987	0.211024	-1.25075
ARHGAP17	ENSG00000140750	12171_1	Cassette Exon	16:24920260-24930784	0.636955	0.47196
ARHGAP18	ENSG00000146376	5663_1	Cassette Exon	6:129580131-129599216	0.0865865	1.71369
ARHGAP18	ENSG00000146376	5663_2	Alternative First Exon	6:129642018-129767225	0.801069	0.251963
ARHGAP19	ENSG00000213390	8289_1	Alternative 3' Splice Site	10:97263489-97264826	0.186951	1.31965
ARHGAP25	ENSG00000163219	1760_1	Alternative 3' Splice Site	2:68787956-68807276	0.981466	0.023231
ARHGAP5	ENSG00000100852	10452_1	Alternative 3' Splice Site	14:32094386-32117143	0.873933	-0.158664
ARHGAP6	ENSG00000047648	16216_2	Complex Event	X:11254707-11265870	0.259789	1.12689
ARHGAP6	ENSG00000047648	16216_1	Alternative Last Exon	X:11137645-11156529	0.394667	0.851183
ARHGEF1	ENSG00000076928	14094_3	Cassette Exon	19:41906025-41906703	0.0228012	2.27675
ARHGEF1	ENSG00000076928	14094_1	Alternative First Exon	19:41883188-41888064	0.0334934	-2.12612
ARHGEF1	ENSG00000076928	14094_2	Complex Event	19:41896482-41898442	0.601466	-0.522293
ARHGEF10	ENSG00000104728	6573_1	Alternative 3' Splice Site	8:1860184-1864373	0.0190216	2.34511
ARHGEF10	ENSG00000104728	6573_2	Alternative First Exon	8:1824060-1882635	0.833292	-0.210482
ARHGEF11	ENSG00000132694	1388_1	Cassette Exon	1:156970043-156976983	0.935943	-0.0803696
ARHGEF12	ENSG00000196914	8792_6	Complex Event	11:120407823-120417529	0.137199	1.4863
ARHGEF12	ENSG00000196914	8792_5	Cassette Exon	11:120429517-120431771	0.274355	1.09309
ARHGEF12	ENSG00000196914	8792_3	Complex Event	11:120409450-120420753	0.275743	-1.08993
ARHGEF12	ENSG00000196914	8792_4	Complex Event	11:120407823-120420753	0.391541	-0.856826
ARHGEF12	ENSG00000196914	8792_2	Alternative Last Exon	11:120417529-120485889	0.613683	0.504824
ARHGEF12	ENSG00000196914	8792_1	Alternative First Exon	11:120336412-120406118	0.808883	-0.241867
ARHGEF18	ENSG00000104880	13791_1	Alternative Last Exon	19:7395247-7471296	0.706617	0.376404
ARHGEF2	ENSG00000116584	1368_1	Alternative 5' Splice Site	1:155948015-155950299	0.51436	-0.652063
ARHGEF2	ENSG00000116584	1368_3	Cassette Exon	1:155965412-155966416	0.798207	0.255668
ARHGEF2	ENSG00000116584	1368_2	Alternative 3' Splice Site	1:155965128-155965303	0.861352	0.174654
ARHGEF25	ENSG00000240771	9523_1	Retained Intron	12:57613144-57613264	0.641279	0.465912
ARHGEF3	ENSG00000163947	3353_1	Alternative First Exon	3:57035176-57079314	0.861904	-0.173951
ARHGEF39	ENSG00000137135	7503_1	Alternative First Exon	9:35659173-35665093	0.124618	1.53568
ARHGEF39	ENSG00000137135	7503_2	Retained Intron	9:35663074-35663322	0.662174	0.436914
ARHGEF6	ENSG00000129675	16427_1	Cassette Exon	X:136676717-136679535	0.0525899	1.93827
ARHGEF6	ENSG00000129675	16427_3	Alternative Last Exon	X:136732172-136743585	0.837951	-0.204515
ARHGEF6	ENSG00000129675	16427_2	Alternative First Exon	X:136732172-136743585	0.88648	0.14276
ARHGEF6	ENSG00000129675	16427_4	Alternative First Exon	X:136747592-136780973	0.923934	-0.095479
ARHGEF7	ENSG00000102606	10253_1	Complex Event	13:111153991-111217679	0.530537	0.627186
ARHGEF7	ENSG00000102606	10253_2	Cassette Exon	13:111205373-111217679	0.833575	-0.210119
ARID1A	ENSG00000117713	133_2	Alternative 3' Splice Site	1:26772632-26772815	0.937353	-0.0785976
ARID1A	ENSG00000117713	133_1	Alternative First Exon	1:26696037-26729651	0.948244	-0.0649118
ARID1B	ENSG00000049618	5294_5	Cassette Exon	6:157174117-157180969	0.11228	1.58803
ARID1B	ENSG00000049618	5294_6	Alternative 3' Splice Site	6:157189780-157190041	0.171395	-1.36773
ARID1B	ENSG00000049618	5294_2	Cassette Exon	6:156935576-157084662	0.487023	-0.695051
ARID1B	ENSG00000049618	5294_1	Alternative First Exon	6:156779020-156901376	0.693439	0.394192
ARID1B	ENSG00000049618	5294_4	Alternative First Exon	6:156901376-157167040	0.806838	-0.244508
ARID1B	ENSG00000049618	5294_3	Cassette Exon	6:157084905-157133028	0.851769	-0.186861
ARID3A	ENSG00000116017	13722_1	Alternative 5' Splice Site	19:926059-929262	0.427239	-0.793926
ARID3A	ENSG00000116017	13722_2	Alternative First Exon	19:925747-929262	0.923639	0.0958514
ARID3B	ENSG00000179361	11116_1	Alternative 3' Splice Site	15:74591814-74593138	0.272278	-1.09783
ARID4A	ENSG00000032219	10504_1	Alternative First Exon	14:58298522-58299798	0.412452	-0.819586
ARID4B	ENSG00000054267	1575_1	Alternative Last Exon	1:235168034-235181585	0.239731	1.17566
ARID4B	ENSG00000054267	1575_2	Alternative 5' Splice Site	1:235196115-235213877	0.324025	0.98622
ARID5A	ENSG00000196843	1839_1	Cassette Exon	2:96547517-96549753	0.27118	-1.10035
ARID5B	ENSG00000150347	7873_1	Alternative First Exon	10:61901699-62050888	0.0288988	-2.18486
ARIH1	ENSG00000166233	11110_1	Alternative First Exon	15:72474904-72518067	0.781496	-0.277369
ARIH1	ENSG00000166233	11110_2	Alternative 5' Splice Site	15:72580877-72582075	0.841771	0.199628
ARIH2	ENSG00000177479	2889_7	Alternative 5' Splice Site	3:48924839-48927462	0.0255743	-2.23262
ARIH2	ENSG00000177479	2889_6	Complex Event	3:48918998-48924718	0.223211	1.21803
ARIH2	ENSG00000177479	2889_5	Complex Event	3:48927813-48961612	0.298142	-1.04043
ARIH2	ENSG00000177479	2889_1	Complex Event	3:48918998-48924718	0.348667	0.937179
ARIH2	ENSG00000177479	2889_4	Complex Event	3:48922811-48927462	0.680765	-0.411419
ARIH2	ENSG00000177479	2889_2	Complex Event	3:48922811-48927462	0.862875	0.172715
ARIH2	ENSG00000177479	2889_3	Alternative Last Exon	3:48927813-48985500	0.891344	0.136604
ARL14EP	ENSG00000152219	8484_1	Alternative First Exon	11:30323113-30332866	0.421999	-0.802958
ARL15	ENSG00000185305	4608_1	Alternative Last Exon	5:53884413-54113202	0.670604	0.425319
ARL15	ENSG00000185305	4608_3	Alternative Last Exon	5:54113202-54154580	0.738829	-0.333405
ARL15	ENSG00000185305	4608_2	Alternative First Exon	5:54171928-54310432	0.961238	0.0485999
ARL16	ENSG00000214087	13458_2	Alternative 5' Splice Site	17:81683126-81683593	0.750189	-0.31839
ARL16	ENSG00000214087	13458_1	Cassette Exon	17:81682149-81683013	0.969837	-0.0378126
ARL2-SNX15	ENSG00000273003	8599_1	Cassette Exon	11:65027636-65032431	0.950753	0.0617611
ARL2BP	ENSG00000102931	11833_1	Alternative 5' Splice Site	16:57250507-57252166	0.265895	-1.11257
ARL4A	ENSG00000122644	5779_2	Complex Event	7:12687728-12688169	0.31919	-0.996124
ARL4A	ENSG00000122644	5779_3	Complex Event	7:12687043-12688166	0.343332	0.947603
ARL4A	ENSG00000122644	5779_1	Complex Event	7:12687043-12688169	0.371567	0.893543
ARL4A	ENSG00000122644	5779_4	Alternative First Exon	7:12686888-12687728	0.637096	0.471763
ARL5A	ENSG00000162980	2549_3	Alternative Last Exon	2:151802877-151828131	0.359458	0.916398
ARL5A	ENSG00000162980	2549_2	Alternative Last Exon	2:151815199-151828131	0.474261	-0.715564
ARL5A	ENSG00000162980	2549_1	Complex Event	2:151815199-151828389	0.709817	0.372102
ARL5A	ENSG00000162980	2549_4	Complex Event	2:151815199-151828389	0.819186	-0.228592
ARL6IP5	ENSG00000144746	2950_1	Alternative Last Exon	3:69085223-69105469	0.746206	-0.323647
ARL6IP6	ENSG00000177917	1976_2	Alternative First Exon	2:152720533-152734994	0.39038	-0.858928
ARL6IP6	ENSG00000177917	1976_1	Alternative First Exon	2:152717975-152720533	0.58903	-0.540242
ARMC10	ENSG00000170632	6015_4	Complex Event	7:103086764-103097277	0.0508223	1.95298
ARMC10	ENSG00000170632	6015_1	Cassette Exon	7:103075411-103083682	0.527295	0.632141
ARMC10	ENSG00000170632	6015_3	Complex Event	7:103092653-103098299	0.560031	-0.582795
ARMC10	ENSG00000170632	6015_2	Cassette Exon	7:103083830-103086630	0.642687	0.463945
ARMC6	ENSG00000105676	13943_1	Alternative Last Exon	19:19044074-19058176	0.307742	1.01997
ARMC7	ENSG00000125449	12823_1	Alternative Last Exon	17:75110606-75130651	0.938029	-0.0777469
ARMC8	ENSG00000114098	3067_1	Complex Event	3:138187599-138221926	0.0615677	-1.8694
ARMC8	ENSG00000114098	3067_3	Cassette Exon	3:138187599-138209817	0.425801	-0.796397
ARMC8	ENSG00000114098	3067_2	Cassette Exon	3:138223733-138235034	0.869164	0.16472
ARMC9	ENSG00000135931	2151_1	Alternative First Exon	2:231198671-231206198	0.0795774	-1.75314
ARMC9	ENSG00000135931	2151_2	Alternative 3' Splice Site	2:231206289-231208134	0.879574	-0.151509
ARMCX3	ENSG00000102401	16086_1	Alternative 3' Splice Site	X:101623276-101623814	0.687555	0.402176
ARMCX5	ENSG00000125962	16088_3	Cassette Exon	X:102601509-102605482	0.632407	-0.478342
ARMCX5	ENSG00000125962	16088_1	Alternative 3' Splice Site	X:102599572-102599712	0.855874	-0.181629
ARMCX5	ENSG00000125962	16088_2	Cassette Exon	X:102599847-102601464	0.908249	0.115248
ARMCX6	ENSG00000198960	16363_1	Cassette Exon	X:101616766-101617503	0.375336	-0.886523
ARNT	ENSG00000143437	1307_4	Alternative First Exon	1:150858460-150876565	0.161689	1.39941
ARNT	ENSG00000143437	1307_2	Alternative 3' Splice Site	1:150829965-150831818	0.539892	0.612976
ARNT	ENSG00000143437	1307_3	Cassette Exon	1:150839654-150846263	0.555076	0.590171
ARNT	ENSG00000143437	1307_1	Cassette Exon	1:150817433-150823194	0.702212	0.382336
ARNTL2	ENSG00000029153	9357_1	Alternative Last Exon	12:27368412-27420866	0.0529985	1.93493
ARNTL2	ENSG00000029153	9357_3	Cassette Exon	12:27385560-27389179	0.511017	0.657254
ARNTL2	ENSG00000029153	9357_2	Complex Event	12:27368412-27380247	0.719858	0.358648
ARPC1B	ENSG00000130429	5975_4	Alternative First Exon	7:99374781-99377338	0.167551	1.38011
ARPC1B	ENSG00000130429	5975_6	Alternative 5' Splice Site	7:99377439-99385702	0.524428	-0.636535
ARPC1B	ENSG00000130429	5975_2	Complex Event	7:99374781-99385702	0.638247	-0.470152
ARPC1B	ENSG00000130429	5975_1	Alternative First Exon	7:99374722-99377338	0.745647	0.324384
ARPC1B	ENSG00000130429	5975_5	Complex Event	7:99374781-99377358	0.796314	-0.25812
ARPC1B	ENSG00000130429	5975_3	Alternative 3' Splice Site	7:99392876-99394033	0.894405	-0.132732
ARPC2	ENSG00000163466	2104_1	Cassette Exon	2:218217254-218225920	0.0333639	2.12768
ARPC2	ENSG00000163466	2104_2	Alternative First Exon	2:218217198-218238664	0.996134	-0.00484573
ARPC3	ENSG00000111229	10032_1	Complex Event	12:110436201-110436557	0.126344	1.52868
ARPC3	ENSG00000111229	10032_5	Complex Event	12:110436201-110436557	0.151506	1.43423
ARPC3	ENSG00000111229	10032_2	Complex Event	12:110436204-110436665	0.622474	-0.492348
ARPC3	ENSG00000111229	10032_4	Complex Event	12:110436204-110436665	0.640577	0.466893
ARPC3	ENSG00000111229	10032_3	Alternative Last Exon	12:110434942-110445452	0.97416	0.0323914
ARPC4	ENSG00000241553	2771_11	Alternative Last Exon	3:9804013-9813345	0.0136664	2.46591
ARPC4	ENSG00000241553	2771_5	Complex Event	3:9827072-9828960	0.0243795	2.25109
ARPC4	ENSG00000241553	2771_1	Cassette Exon	3:9801756-9803843	0.288388	1.06166
ARPC4	ENSG00000241553	2771_9	Cassette Exon	3:9797777-9800185	0.300912	1.03448
ARPC4	ENSG00000241553	2771_10	Complex Event	3:9800296-9803843	0.336129	0.961842
ARPC4	ENSG00000241553	2771_7	Alternative 5' Splice Site	3:9827148-9828960	0.717569	0.36171
ARPC4	ENSG00000241553	2771_6	Alternative Last Exon	3:9829395-9836314	0.755327	-0.311623
ARPC4	ENSG00000241553	2771_8	Alternative First Exon	3:9792045-9797659	0.806482	0.244967
ARPC4	ENSG00000241553	2771_2	Complex Event	3:9813345-9820546	0.929489	0.0884874
ARPC4	ENSG00000241553	2771_4	Alternative First Exon	3:9804013-9820546	0.996921	0.00385907
ARPC4	ENSG00000241553	2771_3	Cassette Exon	3:9813345-9817645	0.998751	-0.00156545
ARPC5	ENSG00000162704	1444_1	Alternative 3' Splice Site	1:183633152-183635517	0.927617	-0.0908432
ARPP19	ENSG00000128989	11342_1	Complex Event	15:52557222-52569116	0.0875594	-1.70841
ARPP19	ENSG00000128989	11342_2	Cassette Exon	15:52557222-52568848	0.109523	-1.60034
ARRB1	ENSG00000137486	9137_1	Cassette Exon	11:75268959-75272895	0.88455	0.145204
ARRB2	ENSG00000141480	12443_1	Cassette Exon	17:4710744-4715973	0.279882	1.08059
ARRDC3	ENSG00000113369	4675_1	Cassette Exon	5:91375613-91378694	0.289958	1.05821
ARV1	ENSG00000173409	763_3	Alternative Last Exon	1:230997267-231000533	0.150646	1.43725
ARV1	ENSG00000173409	763_1	Alternative 3' Splice Site	1:230988439-230990150	0.493873	0.684161
ARV1	ENSG00000173409	763_2	Alternative Last Exon	1:230990263-230997267	0.942368	-0.0722937
ARVCF	ENSG00000099889	15723_1	Cassette Exon	22:19970743-19971886	0.402404	-0.837336
ARVCF	ENSG00000099889	15723_2	Alternative First Exon	22:19975757-19982091	0.992807	0.00901524
ARVCF	ENSG00000099889	15723_3	Alternative First Exon	22:19982091-20016754	0.996724	0.0041059
ASAH1	ENSG00000104763	6870_1	Alternative 5' Splice Site	8:18069878-18071331	0.816011	0.232679
ASAH2B	ENSG00000204147	7867_1	Alternative 5' Splice Site	10:50739983-50742915	0.719857	-0.35865
ASAP1	ENSG00000153317	7045_1	Cassette Exon	8:130079971-130112094	0.426993	0.794348
ASB1	ENSG00000065802	2176_3	Cassette Exon	2:238433695-238444342	0.0179667	2.3663
ASB1	ENSG00000065802	2176_1	Alternative 3' Splice Site	2:238433447-238433554	0.475534	0.713504
ASB1	ENSG00000065802	2176_2	Alternative First Exon	2:238426928-238433554	0.969222	-0.0385841
ASB16-AS1	ENSG00000267080	13207_1	Alternative Last Exon	17:44175946-44181623	0.646324	-0.458875
ASB16-AS1	ENSG00000267080	13207_2	Cassette Exon	17:44181720-44186565	0.882817	-0.147399
ASB3	ENSG00000115239	2293_1	Complex Event	2:53750941-53786821	0.155809	1.41931
ASB3	ENSG00000115239	2293_2	Cassette Exon	2:53750941-53765377	0.402434	-0.837283
ASB8	ENSG00000177981	9846_2	Alternative 3' Splice Site	12:48153525-48157459	0.301535	1.03315
ASB8	ENSG00000177981	9846_1	Cassette Exon	12:48149998-48151201	0.682361	-0.409243
ASCC1	ENSG00000138303	8224_3	Complex Event	10:72102412-72128082	0.0284925	2.19044
ASCC1	ENSG00000138303	8224_4	Complex Event	10:72097450-72102850	0.0359323	-2.09769
ASCC1	ENSG00000138303	8224_2	Alternative First Exon	10:72213331-72216286	0.207842	1.25952
ASCC1	ENSG00000138303	8224_1	Cassette Exon	10:72133181-72161538	0.476288	0.712286
ASCC2	ENSG00000100325	15780_2	Complex Event	22:29832342-29838178	0.237291	1.18178
ASCC2	ENSG00000100325	15780_3	Alternative Last Exon	22:29832342-29834489	0.243745	1.16568
ASCC2	ENSG00000100325	15780_1	Cassette Exon	22:29825257-29832245	0.352567	0.929621
ASCC2	ENSG00000100325	15780_5	Complex Event	22:29832342-29838178	0.583949	-0.547625
ASCC2	ENSG00000100325	15780_4	Alternative Last Exon	22:29788618-29834489	0.950838	0.0616539
ASCC3	ENSG00000112249	5597_1	Alternative Last Exon	6:100508886-100864064	0.920699	-0.0995529
ASF1B	ENSG00000105011	14517_1	Alternative 3' Splice Site	19:14121677-14126122	0.097176	1.6587
ASH1L	ENSG00000116539	1363_2	Alternative 5' Splice Site	1:155439068-155440503	0.200876	-1.27906
ASH1L	ENSG00000116539	1363_1	Alternative First Exon	1:155439068-155562481	0.937989	0.0777974
ASH2L	ENSG00000129691	6641_1	Alternative First Exon	8:38105537-38106378	0.418694	-0.80869
ASH2L	ENSG00000129691	6641_3	Cassette Exon	8:38133546-38138816	0.425693	-0.796584
ASH2L	ENSG00000129691	6641_2	Complex Event	8:38128951-38138816	0.943291	0.0711346
ASIC4	ENSG00000072182	2129_1	Alternative 3' Splice Site	2:219532939-219533318	0.344654	-0.945009
ASL	ENSG00000126522	5895_1	Cassette Exon	7:66076093-66082368	0.0474467	1.98229
ASL	ENSG00000126522	5895_3	Alternative Last Exon	7:66092663-66127704	0.0488553	1.96985
ASL	ENSG00000126522	5895_6	Alternative Last Exon	7:66127740-66154563	0.33589	0.962318
ASL	ENSG00000126522	5895_5	Alternative First Exon	7:66092663-66127704	0.369893	0.896674
ASL	ENSG00000126522	5895_4	Complex Event	7:66127740-66134280	0.433386	0.78341
ASL	ENSG00000126522	5895_2	Cassette Exon	7:66086662-66087334	0.906307	0.117698
ASNS	ENSG00000070669	6377_4	Alternative 3' Splice Site	7:97869105-97869778	0.158257	1.41096
ASNS	ENSG00000070669	6377_3	Complex Event	7:97869105-97872351	0.484198	0.699566
ASNS	ENSG00000070669	6377_5	Cassette Exon	7:97869813-97872351	0.657659	-0.443147
ASNS	ENSG00000070669	6377_2	Alternative 5' Splice Site	7:97858955-97859213	0.660025	-0.439879
ASNS	ENSG00000070669	6377_1	Alternative 3' Splice Site	7:97854680-97855353	0.852704	-0.18567
ASNSD1	ENSG00000138381	2042_1	Alternative 3' Splice Site	2:189663954-189665422	0.231425	1.1967
ASNSP1	ENSG00000248498	6928_2	Alternative 5' Splice Site	8:46615174-46617249	0.761247	-0.303844
ASNSP1	ENSG00000248498	6928_1	Alternative First Exon	8:46615174-46617630	0.853276	0.18494
ASPH	ENSG00000198363	6943_7	Cassette Exon	8:61644632-61651050	0.118038	1.56306
ASPH	ENSG00000198363	6943_6	Cassette Exon	8:61643433-61644600	0.138023	1.48319
ASPH	ENSG00000198363	6943_8	Alternative Last Exon	8:61637947-61684039	0.170702	1.36995
ASPH	ENSG00000198363	6943_4	Complex Event	8:61584029-61637947	0.229442	-1.2018
ASPH	ENSG00000198363	6943_1	Complex Event	8:61584029-61637947	0.317672	-0.999253
ASPH	ENSG00000198363	6943_2	Alternative Last Exon	8:61584029-61633683	0.32079	0.992836
ASPH	ENSG00000198363	6943_3	Alternative Last Exon	8:61502582-61633683	0.503642	0.668771
ASPH	ENSG00000198363	6943_5	Cassette Exon	8:61638003-61642888	0.872676	-0.160261
ASPH	ENSG00000198363	6943_9	Alternative First Exon	8:61684188-61714538	0.888384	-0.140349
ASPM	ENSG00000066279	1460_1	Cassette Exon	1:197096164-197117789	0.894673	0.132394
ASRGL1	ENSG00000162174	8558_2	Alternative Last Exon	11:62357144-62393391	0.229848	-1.20075
ASRGL1	ENSG00000162174	8558_1	Cassette Exon	11:62338167-62356987	0.432987	-0.784091
ASXL1	ENSG00000171456	14930_3	Cassette Exon	20:32429431-32431321	0.129022	-1.51797
ASXL1	ENSG00000171456	14930_1	Complex Event	20:32369123-32428128	0.489454	0.691178
ASXL1	ENSG00000171456	14930_2	Alternative 5' Splice Site	20:32428229-32428325	0.547278	0.601845
ASXL1	ENSG00000171456	14930_4	Cassette Exon	20:32366466-32369015	0.802569	0.250023
ASXL1	ENSG00000171456	14930_5	Alternative Last Exon	20:32369123-32437501	0.867004	0.167465
ATAD1	ENSG00000138138	8261_1	Alternative First Exon	10:87756922-87818218	0.135823	1.49153
ATAD1	ENSG00000138138	8261_2	Alternative 5' Splice Site	10:87814612-87818167	0.9884	0.0145386
ATAD3A	ENSG00000197785	17_1	Alternative First Exon	1:1512169-1527695	0.853062	-0.185213
ATAD3B	ENSG00000160072	16_1	Alternative 3' Splice Site	1:1477350-1478644	0.679174	-0.413591
ATAD5	ENSG00000176208	12577_1	Cassette Exon	17:30836048-30837206	0.182671	-1.33258
ATE1	ENSG00000107669	8354_1	Mutually Exclusive Exons	10:121870038-121902391	0.977131	-0.028666
ATF2	ENSG00000115966	2594_2	Cassette Exon	2:175118369-175130138	0.313785	-1.00731
ATF2	ENSG00000115966	2594_1	Cassette Exon	2:175080765-175093061	0.553071	0.593164
ATF4	ENSG00000128272	15643_2	Retained Intron	22:39521475-39521563	0.670231	-0.425831
ATF4	ENSG00000128272	15643_1	Alternative 5' Splice Site	22:39520652-39521354	0.939017	0.0765054
ATF6	ENSG00000118217	569_2	Alternative First Exon	1:161766442-161778244	0.303604	1.02874
ATF6	ENSG00000118217	569_5	Alternative 3' Splice Site	1:161846580-161851722	0.30423	-1.0274
ATF6	ENSG00000118217	569_3	Alternative First Exon	1:161766319-161778244	0.520724	0.642231
ATF6	ENSG00000118217	569_1	Complex Event	1:161766442-161781912	0.590877	0.537566
ATF6	ENSG00000118217	569_4	Complex Event	1:161766442-161781912	0.666006	-0.431636
ATF6	ENSG00000118217	569_6	Alternative 3' Splice Site	1:161860277-161863201	0.859938	0.176452
ATF6B	ENSG00000213676	5449_3	Alternative 3' Splice Site	6:32117107-32117323	0.235941	1.18519
ATF6B	ENSG00000213676	5449_1	Complex Event	6:32117104-32117323	0.774571	0.286401
ATF6B	ENSG00000213676	5449_2	Alternative 5' Splice Site	6:32127750-32128126	0.876502	-0.155405
ATF7	ENSG00000170653	9903_1	Alternative First Exon	12:53601021-53626383	0.932444	-0.0847704
ATF7IP	ENSG00000171681	9338_1	Alternative First Exon	12:14365720-14423909	0.353225	0.928352
ATF7IP	ENSG00000171681	9338_2	Alternative 3' Splice Site	12:14425473-14434340	0.521743	-0.640661
ATF7IP2	ENSG00000166669	11632_5	Alternative First Exon	16:10387378-10430611	0.147179	1.44957
ATF7IP2	ENSG00000166669	11632_2	Alternative First Exon	16:10386122-10387144	0.443911	-0.765606
ATF7IP2	ENSG00000166669	11632_3	Alternative First Exon	16:10386074-10387144	0.47448	-0.715208
ATF7IP2	ENSG00000166669	11632_1	Complex Event	16:10386122-10387378	0.572614	0.564206
ATF7IP2	ENSG00000166669	11632_4	Complex Event	16:10386122-10387378	0.877215	-0.1545
ATG10	ENSG00000152348	4318_1	Cassette Exon	5:81972306-81987559	0.5659	0.574101
ATG10	ENSG00000152348	4318_2	Alternative Last Exon	5:82178587-82276256	0.59905	0.525767
ATG101	ENSG00000123395	9434_1	Alternative 5' Splice Site	12:52070071-52070354	0.992349	0.00958924
ATG12	ENSG00000145782	4708_2	Alternative First Exon	5:115837764-115841553	0.41833	0.809321
ATG12	ENSG00000145782	4708_1	Complex Event	5:115832664-115841390	0.85854	-0.178233
ATG13	ENSG00000175224	8522_1	Alternative First Exon	11:46617552-46665383	0.207167	1.26139
ATG13	ENSG00000175224	8522_2	Alternative 3' Splice Site	11:46617890-46618325	0.59622	-0.529844
ATG13	ENSG00000175224	8522_3	Complex Event	11:46618375-46644279	0.954096	0.0575633
ATG16L1	ENSG00000085978	2163_1	Alternative Last Exon	2:233273052-233295616	0.24723	-1.1571
ATG2A	ENSG00000110046	9063_1	Retained Intron	11:64897974-64898086	0.171792	-1.36647
ATG2A	ENSG00000110046	9063_2	Alternative 5' Splice Site	11:64902386-64902516	0.79438	-0.260627
ATG4A	ENSG00000101844	16102_2	Alternative First Exon	X:108126187-108128781	0.0187879	-2.34971
ATG4A	ENSG00000101844	16102_1	Alternative Last Exon	X:108126187-108128781	0.0197855	-2.33039
ATG4B	ENSG00000168397	2188_1	Alternative Last Exon	2:241651335-241672945	0.0247116	-2.24588
ATG4B	ENSG00000168397	2188_2	Cassette Exon	2:241654647-241659108	0.843319	0.19765
ATG4C	ENSG00000125703	283_1	Alternative 5' Splice Site	1:62784225-62803719	0.71726	0.362123
ATG4D	ENSG00000130734	13827_3	Retained Intron	19:10547115-10547189	0.0653076	-1.84315
ATG4D	ENSG00000130734	13827_2	Complex Event	19:10544325-10544783	0.192174	1.30418
ATG4D	ENSG00000130734	13827_1	Complex Event	19:10544320-10544709	0.228775	-1.20352
ATG4D	ENSG00000130734	13827_5	Complex Event	19:10544320-10544709	0.466698	-0.727863
ATG4D	ENSG00000130734	13827_4	Complex Event	19:10544325-10544783	0.469747	-0.722891
ATG5	ENSG00000057663	5603_3	Alternative First Exon	6:106316266-106325639	0.733441	-0.340552
ATG5	ENSG00000057663	5603_1	Alternative Last Exon	6:106186079-106293028	0.927362	-0.0911638
ATG5	ENSG00000057663	5603_2	Cassette Exon	6:106293106-106316101	0.940775	0.0742955
ATG7	ENSG00000197548	2787_2	Cassette Exon	3:11364734-11426804	0.00636953	2.72813
ATG7	ENSG00000197548	2787_1	Complex Event	3:11272430-11298686	0.45707	-0.743681
ATG7	ENSG00000197548	2787_3	Alternative Last Exon	3:11426926-11555117	0.997974	-0.00253865
ATIC	ENSG00000138363	2099_2	Alternative First Exon	2:215312498-215349094	0.822002	0.224971
ATIC	ENSG00000138363	2099_1	Alternative First Exon	2:215312076-215312498	0.897327	-0.129039
ATL2	ENSG00000119787	2272_3	Cassette Exon	2:38343512-38377143	0.0690339	1.8182
ATL2	ENSG00000119787	2272_2	Complex Event	2:38319019-38377143	0.0993134	-1.64819
ATL2	ENSG00000119787	2272_1	Complex Event	2:38314654-38377143	0.839974	-0.201926
ATM	ENSG00000149311	8743_1	Alternative Last Exon	11:108223186-108365727	0.065335	1.84296
ATN1	ENSG00000111676	9294_1	Alternative 3' Splice Site	12:6928384-6933856	0.474011	0.715968
ATN1	ENSG00000111676	9294_2	Alternative 3' Splice Site	12:6934578-6935550	0.689847	0.399063
ATOX1	ENSG00000177556	4799_1	Complex Event	5:151746449-151758546	0.309169	-1.01697
ATOX1	ENSG00000177556	4799_2	Cassette Exon	5:151751779-151758546	0.32283	-0.988659
ATP11A	ENSG00000068650	10254_1	Alternative Last Exon	13:112875941-112883216	0.161429	1.40028
ATP11B	ENSG00000058063	3128_1	Alternative 5' Splice Site	3:182880947-182884753	0.418693	0.808691
ATP11C	ENSG00000101974	16430_1	Cassette Exon	X:139728962-139737916	0.539629	0.613374
ATP13A1	ENSG00000105726	14580_1	Alternative 3' Splice Site	19:19654074-19654543	0.53289	-0.623601
ATP13A2	ENSG00000159363	886_4	Complex Event	1:17004411-17004707	0.699058	-0.386592
ATP13A2	ENSG00000159363	886_3	Complex Event	1:17004411-17004707	0.792994	0.262425
ATP13A2	ENSG00000159363	886_1	Cassette Exon	1:16986358-16986805	0.811179	0.238906
ATP13A2	ENSG00000159363	886_5	Complex Event	1:17004408-17004692	0.888449	0.140267
ATP13A2	ENSG00000159363	886_2	Complex Event	1:17004408-17004692	0.925933	0.0929635
ATP13A3	ENSG00000133657	3559_1	Cassette Exon	3:194406116-194413759	0.115906	1.57219
ATP13A3	ENSG00000133657	3559_2	Cassette Exon	3:194455962-194459471	0.499112	0.675888
ATP1A1-AS1	ENSG00000203865	1209_1	Alternative First Exon	1:116406148-116418608	0.942888	-0.0716406
ATP2A1-AS1	ENSG00000260442	12182_1	Alternative 3' Splice Site	16:28879104-28879542	0.270733	1.10138
ATP2A2	ENSG00000174437	9618_1	Cassette Exon	12:110281907-110282713	0.197471	1.28879
ATP2A3	ENSG00000074370	12964_1	Alternative 3' Splice Site	17:3925438-3928663	0.5334	0.622824
ATP2B1	ENSG00000070961	9983_1	Alternative 3' Splice Site	12:89603925-89604155	0.465005	0.730631
ATP2B1	ENSG00000070961	9983_2	Alternative First Exon	12:89656107-89709307	0.820845	-0.226458
ATP2C1	ENSG00000017260	3047_5	Alternative 5' Splice Site	3:131001314-131016152	0.0722462	-1.79756
ATP2C1	ENSG00000017260	3047_3	Cassette Exon	3:130975488-130980582	0.230537	1.19898
ATP2C1	ENSG00000017260	3047_2	Alternative First Exon	3:130850703-130930416	0.238493	-1.17876
ATP2C1	ENSG00000017260	3047_4	Complex Event	3:130999659-131016152	0.611792	-0.507518
ATP2C1	ENSG00000017260	3047_1	Cassette Exon	3:130894337-130930416	0.62431	-0.489751
ATP5F1A	ENSG00000152234	13654_1	Complex Event	18:46095123-46104137	0.190101	1.31028
ATP5F1B	ENSG00000110955	9931_4	Complex Event	12:56639196-56639980	0.0599934	1.88084
ATP5F1B	ENSG00000110955	9931_5	Retained Intron	12:56639196-56639271	0.133409	1.5008
ATP5F1B	ENSG00000110955	9931_1	Complex Event	12:56639196-56639980	0.156949	1.41541
ATP5F1B	ENSG00000110955	9931_3	Cassette Exon	12:56644955-56645837	0.167287	1.38097
ATP5F1B	ENSG00000110955	9931_2	Complex Event	12:56639307-56642458	0.186158	-1.32203
ATP5F1B	ENSG00000110955	9931_6	Complex Event	12:56639307-56642458	0.575676	0.559712
ATP5F1C	ENSG00000165629	7778_2	Complex Event	10:7799194-7799772	0.0480483	-1.97694
ATP5F1C	ENSG00000165629	7778_1	Cassette Exon	10:7788263-7797047	0.447234	-0.760035
ATP5F1C	ENSG00000165629	7778_3	Cassette Exon	10:7802854-7807659	0.532628	0.623999
ATP5F1C	ENSG00000165629	7778_4	Retained Intron	10:7799683-7799772	0.978697	0.0267023
ATP5IF1	ENSG00000130770	148_1	Alternative 3' Splice Site	1:28236452-28237837	0.143696	-1.46217
ATP5MC1	ENSG00000159199	12720_1	Alternative First Exon	17:48892803-48893409	0.466604	-0.728016
ATP5MC1	ENSG00000159199	12720_2	Alternative 3' Splice Site	17:48894449-48895183	0.638026	0.470461
ATP5MC2	ENSG00000135390	9904_1	Complex Event	12:53669948-53676053	0.376955	-0.883521
ATP5MC2	ENSG00000135390	9904_3	Alternative First Exon	12:53672645-53676053	0.684903	-0.405781
ATP5MC2	ENSG00000135390	9904_2	Alternative First Exon	12:53672645-53676079	0.704884	-0.378736
ATP5MC2	ENSG00000135390	9904_4	Complex Event	12:53669948-53676053	0.81743	-0.230852
ATP5MC3	ENSG00000154518	2595_1	Alternative 3' Splice Site	2:175181466-175181656	0.741711	0.329589
ATP5MD	ENSG00000173915	8325_1	Alternative 5' Splice Site	10:103392283-103392382	0.888453	0.140262
ATP5ME	ENSG00000169020	3881_1	Cassette Exon	4:673401-674212	0.0769967	1.76838
ATP5MF	ENSG00000241468	6388_2	Alternative 5' Splice Site	7:99460193-99466129	0.877604	0.154008
ATP5MF	ENSG00000241468	6388_1	Cassette Exon	7:99458355-99460086	0.970304	-0.037227
ATP5MPL	ENSG00000156411	10919_1	Complex Event	14:103913984-103921470	0.243219	-1.16698
ATP5MPL	ENSG00000156411	10919_3	Complex Event	14:103913984-103921470	0.299078	1.03841
ATP5MPL	ENSG00000156411	10919_2	Alternative Last Exon	14:103913984-103915066	0.336508	0.961087
ATP5PB	ENSG00000116459	373_1	Cassette Exon	1:111449873-111456086	0.479531	-0.707057
ATP5PD	ENSG00000167863	13383_2	Cassette Exon	17:75042277-75046925	0.539448	0.613648
ATP5PD	ENSG00000167863	13383_1	Cassette Exon	17:75039271-75042181	0.83707	-0.205643
ATP5PF	ENSG00000154723	15424_3	Cassette Exon	21:25729801-25734853	0.34919	0.936161
ATP5PF	ENSG00000154723	15424_4	Complex Event	21:25729801-25735487	0.362475	-0.910658
ATP5PF	ENSG00000154723	15424_1	Alternative First Exon	21:25734853-25735717	0.795439	0.259254
ATP5PF	ENSG00000154723	15424_2	Complex Event	21:25729801-25735315	0.960281	-0.0498016
ATP5PO	ENSG00000241837	15441_1	Alternative 3' Splice Site	21:33903639-33903935	0.447336	0.759864
ATP5S	ENSG00000125375	10482_1	Cassette Exon	14:50312389-50321483	0.188734	-1.31433
ATP6AP2	ENSG00000182220	15974_2	Cassette Exon	X:40591365-40597527	0.0351005	-2.1072
ATP6AP2	ENSG00000182220	15974_1	Alternative 5' Splice Site	X:40581071-40588986	0.779992	0.279329
ATP6V0A1	ENSG00000033627	12654_13	Complex Event	17:42513978-42521027	0.0239045	2.25866
ATP6V0A1	ENSG00000033627	12654_8	Complex Event	17:42513978-42521027	0.0721774	1.798
ATP6V0A1	ENSG00000033627	12654_12	Alternative 3' Splice Site	17:42470218-42477660	0.0822436	-1.73781
ATP6V0A1	ENSG00000033627	12654_3	Complex Event	17:42468107-42477660	0.426043	0.795982
ATP6V0A1	ENSG00000033627	12654_4	Complex Event	17:42468107-42477660	0.478955	-0.707984
ATP6V0A1	ENSG00000033627	12654_9	Alternative Last Exon	17:42514460-42522579	0.619386	0.496721
ATP6V0A1	ENSG00000033627	12654_7	Complex Event	17:42460864-42487347	0.696399	-0.390186
ATP6V0A1	ENSG00000033627	12654_1	Complex Event	17:42460864-42487347	0.734879	-0.338643
ATP6V0A1	ENSG00000033627	12654_11	Complex Event	17:42466507-42470090	0.797813	-0.256178
ATP6V0A1	ENSG00000033627	12654_5	Alternative First Exon	17:42460864-42480667	0.826765	-0.218853
ATP6V0A1	ENSG00000033627	12654_2	Complex Event	17:42466507-42470090	0.836435	0.206456
ATP6V0A1	ENSG00000033627	12654_10	Alternative Last Exon	17:42514460-42521027	0.855243	0.182434
ATP6V0A1	ENSG00000033627	12654_6	Alternative First Exon	17:42458903-42480667	0.979562	-0.0256184
ATP6V0B	ENSG00000117410	231_2	Cassette Exon	1:43976379-43976773	0.242491	-1.16878
ATP6V0B	ENSG00000117410	231_1	Cassette Exon	1:43975107-43976090	0.442321	-0.76828
ATP6V1D	ENSG00000100554	10814_1	Alternative Last Exon	14:67338078-67359658	0.225738	1.21141
ATP6V1E1	ENSG00000131100	15704_1	Cassette Exon	22:17613320-17628603	0.453513	-0.749571
ATP6V1F	ENSG00000128524	6060_1	Cassette Exon	7:128863062-128865377	0.319311	-0.995874
ATP6V1H	ENSG00000047249	6933_1	Cassette Exon	8:53801896-53814662	0.0352791	2.10514
ATP6V1H	ENSG00000047249	6933_2	Alternative First Exon	8:53841725-53843254	0.420385	0.805753
ATP7A	ENSG00000165240	16066_3	Complex Event	X:77910835-77971621	0.570151	-0.567829
ATP7A	ENSG00000165240	16066_2	Cassette Exon	X:78011674-78014662	0.720945	-0.357197
ATP7A	ENSG00000165240	16066_1	Alternative Last Exon	X:77910835-77971761	0.82773	0.217614
ATP7A	ENSG00000165240	16066_4	Alternative Last Exon	X:77971761-78047969	0.867123	0.167314
ATP7B	ENSG00000123191	10342_1	Alternative First Exon	13:51970749-52011764	0.0467707	1.98837
ATP9B	ENSG00000166377	13603_1	Alternative Last Exon	18:79113354-79377530	0.244928	1.16276
ATP9B	ENSG00000166377	13603_3	Cassette Exon	18:79207012-79253381	0.498159	-0.677389
ATP9B	ENSG00000166377	13603_2	Cassette Exon	18:79154555-79193183	0.678732	0.414195
ATPAF1	ENSG00000123472	1055_1	Complex Event	1:46635970-46652581	0.911739	-0.110846
ATRAID	ENSG00000138085	1661_1	Alternative 5' Splice Site	2:27212467-27213177	0.0962786	1.66317
ATRN	ENSG00000088812	14867_1	Alternative Last Exon	20:3604262-3646941	0.782106	0.276575
ATRX	ENSG00000085224	16342_7	Cassette Exon	X:77698629-77717131	0.027305	-2.20713
ATRX	ENSG00000085224	16342_8	Alternative First Exon	X:77717243-77785982	0.0305405	-2.16301
ATRX	ENSG00000085224	16342_1	Cassette Exon	X:77593849-77599411	0.0484527	1.97338
ATRX	ENSG00000085224	16342_6	Complex Event	X:77688927-77696577	0.0697238	-1.8137
ATRX	ENSG00000085224	16342_3	Alternative First Exon	X:77717243-77786203	0.266214	-1.11182
ATRX	ENSG00000085224	16342_2	Retained Intron	X:77683451-77683539	0.272942	1.09631
ATRX	ENSG00000085224	16342_4	Complex Event	X:77698629-77785982	0.367395	-0.901363
ATRX	ENSG00000085224	16342_9	Complex Event	X:77698629-77785982	0.936812	-0.0792775
ATRX	ENSG00000085224	16342_5	Complex Event	X:77688924-77693824	0.97345	-0.0332814
ATXN10	ENSG00000130638	15673_1	Alternative Last Exon	22:45740538-45843988	0.907942	0.115634
ATXN2	ENSG00000204842	10039_8	Cassette Exon	12:111470742-111485265	0.0505885	-1.95495
ATXN2	ENSG00000204842	10039_2	Alternative First Exon	12:111457359-111555919	0.329547	0.975027
ATXN2	ENSG00000204842	10039_6	Alternative 5' Splice Site	12:111518427-111519879	0.591485	-0.536685
ATXN2	ENSG00000204842	10039_7	Alternative First Exon	12:111555919-111598851	0.649018	-0.455127
ATXN2	ENSG00000204842	10039_5	Cassette Exon	12:111513539-111518249	0.653052	-0.449527
ATXN2	ENSG00000204842	10039_1	Cassette Exon	12:111452840-111456029	0.700283	-0.384939
ATXN2	ENSG00000204842	10039_3	Complex Event	12:111457359-111470108	0.966865	-0.0415409
ATXN2	ENSG00000204842	10039_4	Complex Event	12:111470742-111485271	0.987427	-0.0157582
ATXN2L	ENSG00000168488	11745_6	Complex Event	16:28832567-28833059	0.121399	1.54893
ATXN2L	ENSG00000168488	11745_14	Complex Event	16:28832567-28833059	0.136274	-1.48981
ATXN2L	ENSG00000168488	11745_1	Alternative 5' Splice Site	16:28824542-28825366	0.222503	-1.2199
ATXN2L	ENSG00000168488	11745_9	Complex Event	16:28832399-28832817	0.22507	1.21316
ATXN2L	ENSG00000168488	11745_11	Complex Event	16:28836122-28836728	0.281315	1.07737
ATXN2L	ENSG00000168488	11745_5	Complex Event	16:28832399-28832817	0.339541	0.955072
ATXN2L	ENSG00000168488	11745_16	Alternative 5' Splice Site	16:28836485-28836728	0.358256	0.918694
ATXN2L	ENSG00000168488	11745_10	Retained Intron	16:28836122-28836326	0.35957	0.916185
ATXN2L	ENSG00000168488	11745_4	Alternative 3' Splice Site	16:28831072-28832205	0.372415	-0.891959
ATXN2L	ENSG00000168488	11745_8	Complex Event	16:28836122-28836751	0.613651	0.504869
ATXN2L	ENSG00000168488	11745_15	Complex Event	16:28836122-28836449	0.642549	-0.464137
ATXN2L	ENSG00000168488	11745_2	Alternative First Exon	16:28823197-28825366	0.754249	0.313042
ATXN2L	ENSG00000168488	11745_13	Retained Intron	16:28832399-28832496	0.801046	0.251994
ATXN2L	ENSG00000168488	11745_12	Complex Event	16:28836122-28836748	0.810855	0.239323
ATXN2L	ENSG00000168488	11745_7	Alternative 3' Splice Site	16:28835399-28835549	0.891962	-0.135821
ATXN2L	ENSG00000168488	11745_3	Alternative 5' Splice Site	16:28826923-28829401	0.902533	0.122462
ATXN7	ENSG00000163635	2946_1	Alternative First Exon	3:63912749-63999450	0.0954286	1.66743
ATXN7L1	ENSG00000146776	6446_1	Alternative Last Exon	7:105788604-105875812	0.747735	0.321627
ATXN7L3	ENSG00000087152	13208_1	Alternative 3' Splice Site	17:44196079-44196396	0.371373	-0.893904
ATXN7L3	ENSG00000087152	13208_2	Alternative First Exon	17:44198130-44199711	0.496101	-0.680637
AUH	ENSG00000148090	7576_1	Alternative Last Exon	9:91214075-91296021	0.395982	-0.848818
AUH	ENSG00000148090	7576_3	Alternative Last Exon	9:91325318-91361628	0.547674	-0.601249
AUH	ENSG00000148090	7576_2	Alternative Last Exon	9:91296021-91325318	0.792819	-0.262652
AUNIP	ENSG00000127423	932_1	Alternative Last Exon	1:25834004-25837413	0.582607	-0.549581
AUP1	ENSG00000115307	2371_2	Alternative 5' Splice Site	2:74528006-74528253	0.289798	1.05856
AUP1	ENSG00000115307	2371_4	Retained Intron	2:74528489-74528751	0.41203	0.820327
AUP1	ENSG00000115307	2371_3	Retained Intron	2:74528321-74528417	0.557217	-0.58698
AUP1	ENSG00000115307	2371_5	Retained Intron	2:74528935-74529132	0.610683	0.509099
AUP1	ENSG00000115307	2371_1	Alternative 3' Splice Site	2:74527059-74527248	0.691401	-0.396955
AURKA	ENSG00000087586	15223_2	Cassette Exon	20:56388202-56390556	0.813181	-0.236325
AURKA	ENSG00000087586	15223_1	Complex Event	20:56388202-56391943	0.940679	0.074417
AURKAIP1	ENSG00000175756	827_2	Alternative 5' Splice Site	1:1374790-1375075	0.523201	-0.638419
AURKAIP1	ENSG00000175756	827_1	Complex Event	1:1374790-1375154	0.853494	-0.184662
AURKB	ENSG00000178999	13017_1	Alternative 5' Splice Site	17:8205044-8205318	0.260566	-1.12505
AURKB	ENSG00000178999	13017_3	Alternative 3' Splice Site	17:8207367-8207571	0.327329	-0.979507
AURKB	ENSG00000178999	13017_4	Cassette Exon	17:8207840-8210530	0.429642	0.789805
AURKB	ENSG00000178999	13017_2	Complex Event	17:8206888-8207318	0.853896	0.18415
AVL9	ENSG00000105778	5820_1	Alternative 3' Splice Site	7:32558628-32559223	0.48837	0.692903
AVL9	ENSG00000105778	5820_3	Cassette Exon	7:32576072-32580802	0.636294	0.472887
AVL9	ENSG00000105778	5820_2	Alternative 5' Splice Site	7:32570154-32573199	0.861096	-0.174979
AXIN1	ENSG00000103126	11978_1	Cassette Exon	16:289607-293488	0.0723616	-1.79684
AXL	ENSG00000167601	14088_2	Cassette Exon	19:41239314-41242883	0.143665	1.46228
AXL	ENSG00000167601	14088_1	Cassette Exon	19:41238154-41239164	0.392742	-0.854655
AZI2	ENSG00000163512	3227_2	Alternative Last Exon	3:28323809-28332369	0.574681	0.561172
AZI2	ENSG00000163512	3227_1	Alternative 3' Splice Site	3:28331950-28332369	0.89928	0.12657
AZIN1	ENSG00000155096	7011_1	Alternative 3' Splice Site	8:102829933-102833056	0.12774	-1.52307
AZIN1	ENSG00000155096	7011_4	Alternative 5' Splice Site	8:102843747-102849999	0.235407	-1.18655
AZIN1	ENSG00000155096	7011_2	Alternative 3' Splice Site	8:102836390-102838744	0.645831	0.459561
AZIN1	ENSG00000155096	7011_3	Complex Event	8:102843747-102858013	0.780978	-0.278045
B2M	ENSG00000166710	11040_4	Alternative First Exon	15:44711603-44715423	0.0278854	-2.19889
B2M	ENSG00000166710	11040_2	Alternative First Exon	15:44711531-44715423	0.19864	1.28543
B2M	ENSG00000166710	11040_1	Complex Event	15:44711603-44715546	0.960877	0.0490526
B2M	ENSG00000166710	11040_3	Complex Event	15:44711603-44715546	0.984541	-0.0193764
B3GALNT2	ENSG00000162885	1576_1	Alternative First Exon	1:235494828-235504187	0.00139819	3.19502
B3GAT3	ENSG00000149541	9024_1	Alternative Last Exon	11:62615297-62616506	0.427032	-0.794281
B4GALNT1	ENSG00000135454	9947_1	Cassette Exon	12:57631086-57631915	0.577612	0.556877
B4GALT2	ENSG00000117411	232_1	Alternative 5' Splice Site	1:43979511-43981109	0.433404	-0.783381
B4GALT3	ENSG00000158850	1407_2	Complex Event	1:161175893-161176434	0.2252	1.21282
B4GALT3	ENSG00000158850	1407_3	Alternative First Exon	1:161176579-161177423	0.312526	1.00994
B4GALT3	ENSG00000158850	1407_5	Alternative Last Exon	1:161176579-161177423	0.362205	0.911172
B4GALT3	ENSG00000158850	1407_4	Alternative 3' Splice Site	1:161176074-161176434	0.486165	-0.696421
B4GALT3	ENSG00000158850	1407_1	Alternative 3' Splice Site	1:161172064-161172227	0.670785	-0.425071
B4GALT4	ENSG00000121578	3412_1	Alternative Last Exon	3:119212395-119236853	0.414299	0.816352
B4GALT5	ENSG00000158470	15211_1	Alternative First Exon	20:49647078-49713789	0.519477	-0.644152
B9D1	ENSG00000108641	13057_1	Alternative 3' Splice Site	17:19343461-19343790	0.233481	1.19144
BABAM1	ENSG00000105393	13901_8	Complex Event	19:17269091-17273904	0.174408	1.35818
BABAM1	ENSG00000105393	13901_4	Complex Event	19:17271655-17276495	0.198111	-1.28695
BABAM1	ENSG00000105393	13901_3	Complex Event	19:17273980-17279037	0.21406	1.24248
BABAM1	ENSG00000105393	13901_1	Complex Event	19:17269091-17273904	0.24012	1.17469
BABAM1	ENSG00000105393	13901_6	Complex Event	19:17267527-17268794	0.305561	1.02458
BABAM1	ENSG00000105393	13901_7	Complex Event	19:17267516-17268756	0.371674	-0.893341
BABAM1	ENSG00000105393	13901_2	Complex Event	19:17271655-17276495	0.403153	0.836003
BABAM1	ENSG00000105393	13901_5	Complex Event	19:17271655-17276495	0.446579	0.761132
BABAM1	ENSG00000105393	13901_9	Complex Event	19:17273980-17279037	0.500098	0.674335
BABAM2	ENSG00000158019	1670_3	Alternative First Exon	2:27890842-28338450	0.580445	-0.552735
BABAM2	ENSG00000158019	1670_1	Alternative Last Exon	2:27890842-28298491	0.590345	-0.538336
BABAM2	ENSG00000158019	1670_2	Complex Event	2:28298491-28338450	0.86484	-0.170216
BACH2	ENSG00000112182	5586_3	Cassette Exon	6:90206681-90271849	0.801162	0.251844
BACH2	ENSG00000112182	5586_1	Cassette Exon	6:90008856-90088961	0.83786	0.204632
BACH2	ENSG00000112182	5586_2	Complex Event	6:90206681-90296480	0.997244	-0.00345441
BAG1	ENSG00000107262	7481_1	Cassette Exon	9:33261169-33262702	0.663732	0.434766
BAG3	ENSG00000151929	8058_1	Alternative 3' Splice Site	10:119672656-119676467	0.0408597	2.04495
BAG4	ENSG00000156735	6642_1	Cassette Exon	8:38177139-38207512	0.668285	0.428502
BAG6	ENSG00000204463	5426_1	Alternative 3' Splice Site	6:31643974-31644082	0.0675683	1.82787
BAG6	ENSG00000204463	5426_2	Cassette Exon	6:31644194-31644525	0.110565	-1.59566
BAG6	ENSG00000204463	5425_2	Cassette Exon	6:31640306-31640645	0.460872	0.737411
BAG6	ENSG00000204463	5426_5	Alternative 5' Splice Site	6:31651776-31651902	0.533386	0.622846
BAG6	ENSG00000204463	5426_6	Complex Event	6:31651776-31652513	0.594068	-0.532951
BAG6	ENSG00000204463	5425_1	Cassette Exon	6:31639226-31640199	0.843079	-0.197957
BAG6	ENSG00000204463	5426_4	Complex Event	6:31651776-31652424	0.890615	0.137526
BAG6	ENSG00000204463	5426_3	Cassette Exon	6:31648751-31649199	0.966631	-0.0418337
BAGE2	ENSG00000187172	15298_1	Cassette Exon	21:10473729-10485618	0.0326296	-2.13661
BAGE2	ENSG00000187172	15297_1	Alternative First Exon	21:10462952-10473028	0.106993	1.61186
BAGE2	ENSG00000187172	15296_1	Alternative Last Exon	21:10414911-10462937	0.338822	-0.956495
BAHCC1	ENSG00000266074	12888_1	Alternative 3' Splice Site	17:81460706-81460890	0.380359	0.877235
BAHD1	ENSG00000140320	10985_2	Alternative 3' Splice Site	15:40459896-40461915	0.419297	0.807642
BAHD1	ENSG00000140320	10985_1	Alternative First Exon	15:40439923-40458451	0.467634	-0.726334
BAHD1	ENSG00000140320	10985_3	Alternative 3' Splice Site	15:40464547-40465344	0.559557	-0.5835
BAIAP2	ENSG00000175866	12878_4	Complex Event	17:81108509-81115770	0.130755	1.51113
BAIAP2	ENSG00000175866	12878_1	Alternative Last Exon	17:81035308-81053668	0.462881	0.734111
BAIAP2	ENSG00000175866	12878_2	Alternative First Exon	17:81035308-81053668	0.76474	-0.299262
BAIAP2	ENSG00000175866	12878_3	Alternative Last Exon	17:81108509-81116224	0.82578	0.220117
BANF1	ENSG00000175334	8626_1	Complex Event	11:66002570-66003626	0.453875	-0.74897
BANF1	ENSG00000175334	8626_2	Complex Event	11:66002570-66003626	0.535318	0.619909
BANP	ENSG00000172530	11935_2	Cassette Exon	16:87984259-88006090	0.11592	-1.57213
BANP	ENSG00000172530	11935_1	Alternative 5' Splice Site	16:87975185-87981036	0.196036	-1.29293
BANP	ENSG00000172530	11935_3	Alternative 3' Splice Site	16:88033245-88035332	0.434155	0.782102
BAP1	ENSG00000163930	3337_1	Alternative 3' Splice Site	3:52402871-52403138	0.592557	-0.535134
BAX	ENSG00000087088	14168_5	Complex Event	19:48954962-48955687	0.0796946	1.75246
BAX	ENSG00000087088	14168_1	Complex Event	19:48954962-48955687	0.568333	0.570508
BAX	ENSG00000087088	14168_2	Complex Event	19:48955599-48956198	0.826695	-0.218943
BAX	ENSG00000087088	14168_4	Complex Event	19:48955599-48956198	0.921369	-0.09871
BAX	ENSG00000087088	14168_3	Alternative 3' Splice Site	19:48960914-48961532	0.990198	-0.0122856
BAZ1A	ENSG00000198604	10738_1	Cassette Exon	14:34786001-34792775	0.365588	-0.904769
BAZ1B	ENSG00000009954	6305_1	Alternative First Exon	7:73463099-73465439	0.371346	-0.893955
BAZ1B	ENSG00000009954	6305_2	Alternative Last Exon	7:73463099-73465439	0.614258	0.504005
BAZ2A	ENSG00000076108	9930_4	Retained Intron	12:56615128-56615219	0.138156	1.48269
BAZ2A	ENSG00000076108	9930_2	Alternative 5' Splice Site	12:56601098-56601246	0.27335	1.09538
BAZ2A	ENSG00000076108	9930_3	Alternative 3' Splice Site	12:56610517-56611573	0.548984	0.599283
BAZ2A	ENSG00000076108	9930_1	Alternative 3' Splice Site	12:56599355-56599702	0.645219	0.460414
BAZ2A	ENSG00000076108	9930_5	Complex Event	12:56617532-56636182	0.68134	-0.410635
BAZ2B	ENSG00000123636	2560_3	Cassette Exon	2:159395834-159397345	0.0164433	2.39892
BAZ2B	ENSG00000123636	2560_2	Alternative 5' Splice Site	2:159337077-159337567	0.291547	1.05473
BAZ2B	ENSG00000123636	2560_1	Alternative Last Exon	2:159319920-159324811	0.710082	0.371745
BAZ2B	ENSG00000123636	2560_5	Alternative First Exon	2:159478721-159616577	0.749096	-0.319832
BAZ2B	ENSG00000123636	2560_4	Cassette Exon	2:159412545-159428311	0.805893	-0.245727
BBC3	ENSG00000105327	14724_1	Alternative 5' Splice Site	19:47221918-47226577	0.829292	0.215609
BBIP1	ENSG00000214413	8336_3	Alternative Last Exon	10:110900267-110918121	0.282926	1.07377
BBIP1	ENSG00000214413	8336_2	Alternative Last Exon	10:110901612-110918121	0.417441	-0.810868
BBIP1	ENSG00000214413	8336_4	Complex Event	10:110901612-110919121	0.440451	-0.771432
BBIP1	ENSG00000214413	8336_1	Complex Event	10:110901612-110919121	0.813671	0.235693
BBS4	ENSG00000140463	11111_1	Alternative 3' Splice Site	15:72716850-72722794	0.654369	0.447701
BBX	ENSG00000114439	2986_2	Alternative 5' Splice Site	3:107798711-107801095	0.864895	-0.170146
BBX	ENSG00000114439	2986_1	Cassette Exon	3:107778519-107791240	0.909363	-0.113842
BCAP29	ENSG00000075790	6026_2	Complex Event	7:107613432-107618328	0.455861	-0.74568
BCAP29	ENSG00000075790	6026_1	Cassette Exon	7:107580301-107583882	0.468024	0.725697
BCAP31	ENSG00000185825	16452_2	Complex Event	X:153723288-153724334	0.389905	0.85979
BCAP31	ENSG00000185825	16452_1	Alternative First Exon	X:153723288-153724414	0.890153	0.138111
BCAR1	ENSG00000050820	12374_1	Alternative First Exon	16:75243090-75265990	0.967046	-0.0413141
BCAS2	ENSG00000116752	1201_1	Cassette Exon	1:114575751-114581299	0.309173	-1.01696
BCAS3	ENSG00000141376	12778_3	Alternative First Exon	17:61368494-61391977	0.451807	-0.752406
BCAS3	ENSG00000141376	12778_1	Alternative First Exon	17:60677882-60889695	0.629313	0.482695
BCAS3	ENSG00000141376	12778_2	Alternative Last Exon	17:61368494-61391977	0.968295	0.0397466
BCAT1	ENSG00000060982	9804_4	Alternative Last Exon	12:24829897-24948927	0.0869193	1.71188
BCAT1	ENSG00000060982	9804_3	Complex Event	12:24894475-24948927	0.85863	0.178119
BCAT1	ENSG00000060982	9804_1	Alternative First Exon	12:24829897-24894475	0.897838	-0.128393
BCAT1	ENSG00000060982	9804_2	Cassette Exon	12:24878649-24894275	0.938781	-0.0768023
BCAT2	ENSG00000105552	14745_2	Complex Event	19:48800297-48810984	0.307371	1.02075
BCAT2	ENSG00000105552	14745_1	Alternative 5' Splice Site	19:48797333-48799679	0.8683	0.165818
BCCIP	ENSG00000107949	8074_1	Alternative Last Exon	10:125833946-125853394	0.170621	-1.37021
BCL2L1	ENSG00000171552	15132_4	Complex Event	20:31722330-31722618	0.0025912	-3.01248
BCL2L1	ENSG00000171552	15132_1	Alternative Last Exon	20:31666086-31721655	0.271868	-1.09877
BCL2L1	ENSG00000171552	15132_3	Complex Event	20:31666086-31721844	0.57201	-0.565093
BCL2L1	ENSG00000171552	15132_2	Complex Event	20:31722348-31722618	0.922625	0.0971272
BCL2L11	ENSG00000153094	1902_5	Complex Event	2:111124139-111164133	0.340274	0.953623
BCL2L11	ENSG00000153094	1902_4	Alternative Last Exon	2:111124139-111165887	0.439351	-0.77329
BCL2L11	ENSG00000153094	1902_3	Retained Intron	2:111123869-111124050	0.567166	0.57223
BCL2L11	ENSG00000153094	1902_2	Alternative First Exon	2:111120993-111123733	0.581038	0.551869
BCL2L11	ENSG00000153094	1902_1	Cassette Exon	2:111150147-111164133	0.791756	-0.26403
BCL2L12	ENSG00000126453	14196_1	Complex Event	19:49666799-49668851	0.0700403	-1.81165
BCL2L12	ENSG00000126453	14196_2	Cassette Exon	19:49669115-49673698	0.112631	1.58648
BCL2L12	ENSG00000126453	14196_3	Alternative 3' Splice Site	19:49666799-49667022	0.990952	0.0113398
BCL2L13	ENSG00000099968	15499_3	Complex Event	22:17683321-17696141	0.233649	1.19101
BCL2L13	ENSG00000099968	15499_2	Cassette Exon	22:17655832-17683214	0.577777	0.556635
BCL2L13	ENSG00000099968	15499_4	Complex Event	22:17696210-17726677	0.67499	0.41931
BCL2L13	ENSG00000099968	15499_1	Complex Event	22:17638886-17683214	0.891886	0.135918
BCL2L2-PABPN1	ENSG00000258643	10418_1	Alternative First Exon	14:23319734-23322181	0.763464	0.300934
BCL7A	ENSG00000110987	9663_1	Alternative 5' Splice Site	12:122054926-122059092	0.305015	-1.02574
BCL7B	ENSG00000106635	6306_2	Alternative First Exon	7:73552242-73557692	0.377399	-0.8827
BCL7B	ENSG00000106635	6306_3	Complex Event	7:73552242-73557487	0.494011	0.683943
BCL7B	ENSG00000106635	6306_1	Cassette Exon	7:73540052-73552167	0.731819	0.342707
BCLAF1	ENSG00000029363	5678_5	Alternative 3' Splice Site	6:136278770-136279763	0.349418	-0.935719
BCLAF1	ENSG00000029363	5678_2	Cassette Exon	6:136268339-136269437	0.41768	0.810454
BCLAF1	ENSG00000029363	5678_4	Alternative Last Exon	6:136260938-136277865	0.527679	-0.631554
BCLAF1	ENSG00000029363	5678_1	Cassette Exon	6:136261477-136268162	0.914492	-0.107375
BCLAF1	ENSG00000029363	5678_3	Cassette Exon	6:136273187-136275532	0.923655	0.0958304
BCOR	ENSG00000183337	16258_5	Alternative First Exon	X:40077969-40146621	0.224207	-1.21542
BCOR	ENSG00000183337	16258_1	Complex Event	X:39915238-40097215	0.6033	-0.519661
BCOR	ENSG00000183337	16258_2	Alternative 5' Splice Site	X:40052400-40053886	0.779155	0.28042
BCOR	ENSG00000183337	16258_4	Cassette Exon	X:40071159-40072349	0.799576	-0.253895
BCOR	ENSG00000183337	16258_3	Alternative 3' Splice Site	X:40063850-40064336	0.897339	0.129024
BCORL1	ENSG00000085185	16137_1	Cassette Exon	X:130005317-130012578	0.934451	-0.0822464
BCORL1	ENSG00000085185	16138_1	Cassette Exon	X:130022977-130028635	0.9689	-0.0389885
BCR	ENSG00000186716	15539_1	Cassette Exon	22:23292638-23309424	0.383749	0.871009
BCS1L	ENSG00000074582	2111_3	Alternative 5' Splice Site	2:218661520-218661759	0.0679702	-1.8252
BCS1L	ENSG00000074582	2111_5	Complex Event	2:218659743-218660307	0.0856026	1.71906
BCS1L	ENSG00000074582	2111_4	Retained Intron	2:218660482-218660939	0.280914	1.07827
BCS1L	ENSG00000074582	2111_6	Complex Event	2:218660421-218660939	0.316724	1.00121
BCS1L	ENSG00000074582	2111_1	Complex Event	2:218660166-218660939	0.319507	0.995472
BCS1L	ENSG00000074582	2111_2	Alternative First Exon	2:218659713-218660939	0.400115	-0.841416
BDP1	ENSG00000145734	4293_1	Cassette Exon	5:71562520-71564754	0.74662	0.3231
BECN1	ENSG00000126581	13185_1	Alternative Last Exon	17:42810178-42813948	0.287814	-1.06293
BECN1	ENSG00000126581	13185_3	Alternative 5' Splice Site	17:42823879-42824155	0.449196	-0.756756
BECN1	ENSG00000126581	13185_2	Complex Event	17:42810928-42814524	0.745591	0.324458
BET1L	ENSG00000177951	8831_2	Alternative First Exon	11:206043-207383	0.0412818	2.04069
BET1L	ENSG00000177951	8831_1	Alternative Last Exon	11:200979-205611	0.275662	-1.09012
BEX2	ENSG00000133134	16371_1	Alternative 5' Splice Site	X:103310433-103310896	0.958652	0.0518457
BEX4	ENSG00000102409	16092_1	Cassette Exon	X:103215238-103216149	0.33769	-0.95874
BFAR	ENSG00000103429	11640_1	Alternative Last Exon	16:14633018-14669187	0.838904	0.203296
BHLHE40	ENSG00000134107	2760_2	Complex Event	3:4980408-4982836	0.588196	0.541452
BHLHE40	ENSG00000134107	2760_3	Alternative 5' Splice Site	3:4980408-4981392	0.846137	0.19405
BHLHE40	ENSG00000134107	2760_1	Retained Intron	3:4980031-4980301	0.97151	-0.0357143
BHLHE40	ENSG00000134107	2760_4	Alternative 5' Splice Site	3:4981515-4982836	0.975911	0.0301952
BICD1	ENSG00000151746	9368_1	Alternative Last Exon	12:32107544-32327634	0.131541	-1.50805
BICRAL	ENSG00000112624	5080_1	Cassette Exon	6:42782101-42822018	0.86482	0.170242
BID	ENSG00000015475	15705_1	Complex Event	22:17739488-17774381	0.10825	-1.60611
BID	ENSG00000015475	15705_2	Cassette Exon	22:17744013-17774381	0.274807	1.09206
BIN1	ENSG00000136717	2505_1	Alternative First Exon	2:127064018-127068948	0.52698	-0.632622
BIN3	ENSG00000147439	6874_1	Cassette Exon	8:22630578-22636922	0.230005	-1.20035
BIRC2	ENSG00000110330	8737_2	Retained Intron	11:102348764-102349878	0.0302029	2.16742
BIRC2	ENSG00000110330	8737_1	Alternative First Exon	11:102347240-102348598	0.52774	-0.631459
BIRC5	ENSG00000089685	12858_3	Cassette Exon	17:78216781-78223465	0.205158	-1.26699
BIRC5	ENSG00000089685	12858_2	Cassette Exon	17:78214789-78216664	0.280804	1.07852
BIRC5	ENSG00000089685	12858_1	Complex Event	17:78214789-78223465	0.420541	0.805483
BIRC6	ENSG00000115760	1683_8	Cassette Exon	2:32575366-32593915	0.0700388	-1.81166
BIRC6	ENSG00000115760	1683_1	Alternative 3' Splice Site	2:32388943-32392039	0.0881493	-1.70524
BIRC6	ENSG00000115760	1683_5	Alternative 3' Splice Site	2:32509994-32510586	0.094772	1.67075
BIRC6	ENSG00000115760	1683_4	Alternative 5' Splice Site	2:32471124-32473112	0.226941	-1.20828
BIRC6	ENSG00000115760	1683_2	Complex Event	2:32433804-32436053	0.328026	0.978098
BIRC6	ENSG00000115760	1683_3	Alternative 5' Splice Site	2:32453942-32463194	0.337421	-0.959273
BIRC6	ENSG00000115760	1683_7	Alternative 3' Splice Site	2:32433804-32435496	0.487632	0.69408
BIRC6	ENSG00000115760	1683_6	Alternative Last Exon	2:32518946-32618485	0.712019	0.369146
BISPR	ENSG00000282851	13906_1	Retained Intron	19:17413104-17413221	0.106617	1.61359
BIVM-ERCC5	ENSG00000270181	10246_2	Alternative First Exon	13:102805307-102821037	0.218078	1.23166
BIVM-ERCC5	ENSG00000270181	10246_1	Alternative First Exon	13:102799135-102805307	0.835578	-0.207553
BLMH	ENSG00000108578	13092_1	Complex Event	17:30286851-30291492	0.779003	-0.280618
BLOC1S5	ENSG00000188428	5337_2	Alternative First Exon	6:8041268-8064385	0.620095	0.495716
BLOC1S5	ENSG00000188428	5337_1	Complex Event	6:8015828-8041139	0.625257	0.488413
BLOC1S5	ENSG00000188428	5337_3	Cassette Exon	6:8026425-8041139	0.831097	0.213295
BLOC1S6	ENSG00000104164	11044_5	Complex Event	15:45587525-45603100	0.00774774	2.66287
BLOC1S6	ENSG00000104164	11044_2	Complex Event	15:45592276-45603104	0.0427007	-2.02663
BLOC1S6	ENSG00000104164	11044_3	Complex Event	15:45587525-45603100	0.0747464	1.78202
BLOC1S6	ENSG00000104164	11044_4	Complex Event	15:45592276-45603104	0.106892	1.61232
BLOC1S6	ENSG00000104164	11044_1	Complex Event	15:45587525-45605428	0.263992	1.117
BLVRB	ENSG00000090013	14663_1	Alternative 5' Splice Site	19:40451492-40458174	0.784439	0.273539
BMP1	ENSG00000168487	6603_1	Alternative 3' Splice Site	8:22176650-22176961	0.333723	-0.966643
BMP1	ENSG00000168487	6603_2	Alternative Last Exon	8:22197420-22212324	0.99654	-0.00433697
BMP2K	ENSG00000138756	3726_2	Complex Event	4:78776721-78826037	0.280507	1.07918
BMP2K	ENSG00000138756	3726_3	Cassette Exon	4:78845049-78850924	0.287812	1.06293
BMP2K	ENSG00000138756	3726_1	Alternative Last Exon	4:78776721-78851056	0.418476	-0.809068
BMP2K	ENSG00000138756	3727_1	Cassette Exon	4:78878891-78910610	0.629633	-0.482243
BMP2K	ENSG00000138756	3726_4	Alternative Last Exon	4:78851056-78870931	0.767009	0.29629
BMPR1A	ENSG00000107779	7947_1	Cassette Exon	10:86838979-86875867	0.846036	0.194179
BMS1	ENSG00000165733	7837_1	Alternative Last Exon	10:42817494-42831376	0.262604	1.12026
BMS1P4	ENSG00000271816	8240_2	Alternative 5' Splice Site	10:73728587-73730439	0.920031	0.100394
BMS1P4	ENSG00000271816	8240_1	Complex Event	10:73728587-73730459	0.971244	-0.0360482
BMT2	ENSG00000164603	6469_1	Alternative Last Exon	7:112821603-112939591	0.293006	1.05155
BNIP1	ENSG00000113734	4494_1	Cassette Exon	5:173146958-173154322	0.341904	-0.95041
BNIP2	ENSG00000140299	11364_1	Alternative First Exon	15:59664120-59689305	0.844039	-0.19673
BNIP2	ENSG00000140299	11364_2	Complex Event	15:59664120-59668892	0.976969	-0.028869
BNIP3L	ENSG00000104765	6619_1	Alternative First Exon	8:26383052-26391243	0.0569588	-1.90363
BOD1	ENSG00000145919	4822_1	Cassette Exon	5:173609434-173613131	0.79532	-0.259408
BOD1L1	ENSG00000038219	3924_1	Cassette Exon	4:13570128-13576838	0.91446	-0.107414
BOD1L1	ENSG00000038219	3924_2	Alternative Last Exon	4:13569583-13627345	0.986554	0.0168531
BOLA2B	ENSG00000169627	12213_1	Alternative 3' Splice Site	16:30193417-30193533	0.328468	-0.977205
BOLA3	ENSG00000163170	2360_1	Cassette Exon	2:74135658-74145189	0.844094	-0.19666
BORA	ENSG00000136122	10205_1	Cassette Exon	13:72729093-72734960	0.19075	1.30836
BORCS8	ENSG00000254901	14575_1	Complex Event	19:19182683-19192081	0.448338	0.758189
BPNT1	ENSG00000162813	1525_4	Alternative 5' Splice Site	1:220079854-220089686	0.175479	-1.35481
BPNT1	ENSG00000162813	1525_3	Complex Event	1:220074071-220089686	0.498333	-0.677115
BPNT1	ENSG00000162813	1525_1	Cassette Exon	1:220062954-220067302	0.699425	-0.386097
BPNT1	ENSG00000162813	1525_2	Cassette Exon	1:220069432-220073967	0.841071	0.200523
BPTF	ENSG00000171634	12802_5	Alternative 5' Splice Site	17:67945896-67947726	0.361524	-0.912464
BPTF	ENSG00000171634	12802_2	Complex Event	17:67875020-67886128	0.362843	0.909961
BPTF	ENSG00000171634	12802_4	Alternative First Exon	17:67903789-67929336	0.436042	0.778895
BPTF	ENSG00000171634	12802_1	Complex Event	17:67875744-67891844	0.458152	-0.741894
BPTF	ENSG00000171634	12802_7	Alternative Last Exon	17:67975958-67983257	0.660834	-0.438762
BPTF	ENSG00000171634	12802_6	Cassette Exon	17:67959875-67964212	0.711609	0.369696
BPTF	ENSG00000171634	12802_3	Alternative First Exon	17:67826004-67903789	0.927037	0.0915738
BRAF	ENSG00000157764	6524_1	Cassette Exon	7:140726516-140739812	0.123402	1.54065
BRAF	ENSG00000157764	6524_2	Cassette Exon	7:140808062-140808892	0.91164	-0.11097
BRAT1	ENSG00000106009	6152_1	Cassette Exon	7:2543962-2547324	0.501903	0.671499
BRCA1	ENSG00000012048	13191_5	Alternative 5' Splice Site	17:43104956-43106478	0.179915	-1.34102
BRCA1	ENSG00000012048	13191_7	Alternative First Exon	17:43124115-43125373	0.438667	0.774447
BRCA1	ENSG00000012048	13191_6	Cassette Exon	17:43115779-43124017	0.526512	-0.63334
BRCA1	ENSG00000012048	13191_4	Alternative 3' Splice Site	17:43099877-43104122	0.567135	-0.572275
BRCA1	ENSG00000012048	13191_2	Alternative 5' Splice Site	17:43091032-43094744	0.567509	-0.571724
BRCA1	ENSG00000012048	13191_3	Complex Event	17:43094860-43099775	0.65962	-0.440438
BRCA1	ENSG00000012048	13191_8	Complex Event	17:43124115-43125277	0.663531	0.435043
BRCA1	ENSG00000012048	13191_1	Alternative 3' Splice Site	17:43076611-43082404	0.92126	-0.0988472
BRCC3	ENSG00000185515	16193_1	Alternative 3' Splice Site	X:155072343-155073377	0.52346	0.63802
BRCC3	ENSG00000185515	16193_2	Cassette Exon	X:155090839-155116057	0.805012	0.246866
BRD1	ENSG00000100425	15878_1	Alternative Last Exon	22:49773345-49794034	0.682665	-0.40883
BRD2	ENSG00000204256	5008_1	Alternative Last Exon	6:32976936-32980821	0.351218	0.93223
BRD2	ENSG00000204256	5007_1	Cassette Exon	6:32974765-32975384	0.473422	0.716923
BRD2	ENSG00000204256	5006_1	Alternative First Exon	6:32969012-32971595	0.487924	0.693615
BRD2	ENSG00000204256	5008_2	Alternative 3' Splice Site	6:32978388-32979875	0.665322	0.432577
BRD3	ENSG00000169925	7726_1	Alternative 3' Splice Site	9:134034826-134036032	0.442039	0.768755
BRD4	ENSG00000141867	14531_3	Alternative Last Exon	19:15254152-15272815	0.625894	-0.487515
BRD4	ENSG00000141867	14531_1	Alternative Last Exon	19:15243177-15254152	0.680206	0.412182
BRD4	ENSG00000141867	14531_2	Cassette Exon	19:15267551-15268905	0.757896	0.308244
BRD7	ENSG00000166164	12270_3	Alternative 3' Splice Site	16:50354479-50354793	0.286505	1.06582
BRD7	ENSG00000166164	12270_1	Alternative 3' Splice Site	16:50320774-50321982	0.743127	-0.327716
BRD7	ENSG00000166164	12270_2	Cassette Exon	16:50325883-50328669	0.888631	0.140037
BRD8	ENSG00000112983	4749_4	Cassette Exon	5:138166108-138167934	0.105455	-1.61896
BRD8	ENSG00000112983	4749_3	Cassette Exon	5:138163344-138164320	0.140889	-1.47249
BRD8	ENSG00000112983	4749_1	Alternative First Exon	5:138157267-138178631	0.26853	-1.10645
BRD8	ENSG00000112983	4749_5	Cassette Exon	5:138168078-138169222	0.841489	-0.199989
BRD8	ENSG00000112983	4749_2	Complex Event	5:138157267-138160069	0.843147	0.197869
BRD9	ENSG00000028310	4539_1	Cassette Exon	5:865581-870473	0.000670256	-3.40147
BRD9	ENSG00000028310	4539_4	Alternative First Exon	5:891854-892795	0.0828224	1.73454
BRD9	ENSG00000028310	4539_3	Alternative 3' Splice Site	5:889647-891155	0.163164	-1.39451
BRD9	ENSG00000028310	4539_5	Alternative 3' Splice Site	5:886707-887361	0.634988	-0.474717
BRD9	ENSG00000028310	4539_2	Complex Event	5:886704-887361	0.981068	0.0237301
BRF1	ENSG00000185024	10924_1	Alternative 3' Splice Site	14:105220127-105221648	0.995794	-0.0052713
BRIP1	ENSG00000136492	13326_5	Complex Event	17:61861565-61863284	0.00222591	-3.05831
BRIP1	ENSG00000136492	13326_3	Complex Event	17:61861565-61863284	0.00359071	-2.91205
BRIP1	ENSG00000136492	13326_2	Alternative First Exon	17:61861569-61863509	0.104503	-1.62341
BRIP1	ENSG00000136492	13326_1	Alternative First Exon	17:61776562-61861565	0.784795	-0.273075
BRIP1	ENSG00000136492	13326_4	Alternative First Exon	17:61861569-61863284	0.853166	0.185081
BRK1	ENSG00000254999	2780_1	Cassette Exon	3:10115819-10125626	0.231369	-1.19684
BROX	ENSG00000162819	717_1	Complex Event	1:222712942-222718925	0.0780894	1.76188
BROX	ENSG00000162819	717_2	Cassette Exon	1:222719359-222724092	0.155511	1.42033
BROX	ENSG00000162819	717_3	Cassette Exon	1:222730177-222732628	0.431551	-0.78654
BRPF1	ENSG00000156983	2769_1	Alternative 5' Splice Site	3:9742153-9742944	0.131866	1.50679
BRPF1	ENSG00000156983	2769_2	Alternative 3' Splice Site	3:9743253-9743581	0.498593	0.676706
BRPF3	ENSG00000096070	5044_1	Alternative 3' Splice Site	6:36211560-36213880	0.244976	1.16264
BRWD1	ENSG00000185658	15453_1	Alternative 5' Splice Site	21:39250889-39255665	0.844456	-0.196197
BSCL2	ENSG00000168000	9029_3	Cassette Exon	11:62715607-62716989	0.0798643	1.75147
BSCL2	ENSG00000168000	9029_1	Alternative First Exon	11:62705617-62715500	0.279863	1.08063
BSCL2	ENSG00000168000	9029_2	Alternative Last Exon	11:62705617-62715500	0.740774	0.330829
BSDC1	ENSG00000160058	975_2	Alternative 3' Splice Site	1:32383997-32386779	0.848283	-0.19131
BSDC1	ENSG00000160058	975_1	Alternative Last Exon	1:32365113-32376262	0.965181	0.0436534
BSG	ENSG00000172270	13714_5	Complex Event	19:579579-582520	0.0160513	-2.40775
BSG	ENSG00000172270	13714_6	Complex Event	19:579579-582520	0.0160643	-2.40745
BSG	ENSG00000172270	13714_1	Complex Event	19:566814-579500	0.203116	1.27272
BSG	ENSG00000172270	13714_2	Complex Event	19:572701-580379	0.312885	-1.00919
BSG	ENSG00000172270	13714_4	Alternative 3' Splice Site	19:582330-582518	0.661507	-0.437834
BSG	ENSG00000172270	13714_7	Alternative 5' Splice Site	19:582578-582750	0.8644	-0.170776
BSG	ENSG00000172270	13714_3	Complex Event	19:572701-580646	0.893568	-0.13379
BTAF1	ENSG00000095564	7972_1	Alternative 5' Splice Site	10:91959154-91959785	0.0605106	1.87705
BTAF1	ENSG00000095564	7972_2	Alternative First Exon	10:91923801-91997603	0.773718	-0.287515
BTBD1	ENSG00000064726	11474_2	Cassette Exon	15:83020762-83030136	0.199634	1.2826
BTBD1	ENSG00000064726	11474_1	Complex Event	15:83018853-83030136	0.735882	-0.337311
BTBD10	ENSG00000148925	8920_1	Cassette Exon	11:13421838-13463092	0.622458	-0.49237
BTBD7	ENSG00000011114	10896_1	Alternative Last Exon	14:93242181-93293858	0.965049	-0.0438191
BTBD9	ENSG00000183826	5496_1	Alternative First Exon	6:38345093-38598121	0.159608	1.40639
BTBD9	ENSG00000183826	5496_2	Alternative First Exon	6:38598121-38639886	0.717426	0.361901
BTF3	ENSG00000145741	4299_1	Alternative 5' Splice Site	5:73498558-73499134	0.683203	-0.408097
BTF3L4	ENSG00000134717	261_2	Cassette Exon	1:52064938-52086112	0.676741	-0.416915
BTF3L4	ENSG00000134717	261_1	Cassette Exon	1:52056379-52064825	0.766411	-0.297073
BTK	ENSG00000010671	16361_2	Alternative 3' Splice Site	X:101375314-101386062	0.0901492	-1.69461
BTK	ENSG00000010671	16361_1	Alternative First Exon	X:101375314-101390693	0.478973	0.707955
BTN2A1	ENSG00000112763	4923_1	Cassette Exon	6:26459828-26463244	0.92554	-0.0934579
BTN2A2	ENSG00000124508	4917_1	Complex Event	6:26383181-26383792	0.365964	-0.904058
BTN2A2	ENSG00000124508	4917_2	Alternative 5' Splice Site	6:26383244-26383792	0.929854	-0.0880283
BUB1	ENSG00000169679	2479_1	Alternative 3' Splice Site	2:110641803-110642119	0.406301	0.830421
BUB1B	ENSG00000156970	10982_1	Alternative 3' Splice Site	15:40200980-40202405	0.0010994	-3.26377
BUB3	ENSG00000154473	8069_1	Alternative Last Exon	10:123162828-123165364	0.0777598	-1.76383
BUD23	ENSG00000071462	5920_2	Alternative First Exon	7:73683605-73686636	0.150681	-1.43713
BUD23	ENSG00000071462	5920_4	Alternative First Exon	7:73686636-73697605	0.538458	-0.615146
BUD23	ENSG00000071462	5920_1	Complex Event	7:73683804-73686636	0.774028	-0.287111
BUD23	ENSG00000071462	5920_3	Complex Event	7:73693669-73697605	0.949354	0.0635183
BUD31	ENSG00000106245	5976_1	Complex Event	7:99409004-99410037	0.77261	-0.288962
BUD31	ENSG00000106245	5976_2	Alternative 5' Splice Site	7:99409004-99410034	0.88615	-0.143178
BZW1	ENSG00000082153	2067_3	Alternative 5' Splice Site	2:200811946-200813208	0.1825	1.3331
BZW1	ENSG00000082153	2067_2	Cassette Exon	2:200820120-200822147	0.467516	0.726527
BZW1	ENSG00000082153	2067_1	Complex Event	2:200811727-200813208	0.644548	-0.461349
BZW2	ENSG00000136261	5782_3	Alternative First Exon	7:16646152-16661252	0.141363	-1.47074
BZW2	ENSG00000136261	5782_2	Alternative 5' Splice Site	7:16661252-16665437	0.54897	-0.599305
BZW2	ENSG00000136261	5782_4	Complex Event	7:16682845-16689797	0.62924	0.482796
BZW2	ENSG00000136261	5782_1	Complex Event	7:16646288-16665437	0.677573	0.415777
BZW2	ENSG00000136261	5782_5	Alternative 3' Splice Site	7:16682845-16685924	0.982063	0.0224823
C10orf128	ENSG00000204161	8183_2	Complex Event	10:49161622-49166869	0.322772	0.988778
C10orf128	ENSG00000204161	8183_4	Retained Intron	10:49165796-49166755	0.510538	0.658
C10orf128	ENSG00000204161	8183_1	Complex Event	10:49154965-49161599	0.942543	0.0720734
C10orf128	ENSG00000204161	8183_3	Alternative 3' Splice Site	10:49155909-49161599	0.989022	0.0137591
C10orf128	ENSG00000204161	8183_6	Complex Event	10:49165796-49166869	0.997288	0.0033985
C10orf128	ENSG00000204161	8183_5	Alternative 5' Splice Site	10:49161622-49165766	0.998007	-0.00249843
C11orf1	ENSG00000137720	8748_1	Alternative Last Exon	11:111879605-111884069	0.443515	0.766272
C11orf1	ENSG00000137720	8748_2	Cassette Exon	11:111882598-111883771	0.908595	0.114811
C11orf54	ENSG00000182919	8723_5	Complex Event	11:93755386-93759742	0.211906	1.24834
C11orf54	ENSG00000182919	8723_3	Complex Event	11:93754037-93757316	0.271165	-1.10038
C11orf54	ENSG00000182919	8723_6	Complex Event	11:93754037-93757316	0.341707	-0.950797
C11orf54	ENSG00000182919	8723_4	Complex Event	11:93755386-93759742	0.34291	-0.94843
C11orf54	ENSG00000182919	8723_1	Alternative Last Exon	11:93741728-93761951	0.463077	0.73379
C11orf54	ENSG00000182919	8723_2	Complex Event	11:93741728-93747302	0.598084	0.527158
C11orf58	ENSG00000110696	8460_1	Cassette Exon	11:16748157-16754871	0.147768	-1.44746
C11orf68	ENSG00000175573	9079_1	Alternative 3' Splice Site	11:65918215-65918910	0.613261	0.505423
C11orf74	ENSG00000166352	8500_2	Complex Event	11:36610239-36648016	0.0921173	1.68433
C11orf74	ENSG00000166352	8500_1	Alternative 5' Splice Site	11:36594592-36610081	0.460255	-0.738427
C11orf80	ENSG00000173715	8635_4	Alternative 3' Splice Site	11:66828364-66838370	0.0328397	-2.13404
C11orf80	ENSG00000173715	8635_5	Alternative First Exon	11:66744919-66759043	0.0616435	-1.86885
C11orf80	ENSG00000173715	8635_2	Complex Event	11:66759096-66796281	0.334781	-0.964529
C11orf80	ENSG00000173715	8635_1	Alternative Last Exon	11:66744919-66759043	0.431556	-0.786532
C11orf80	ENSG00000173715	8635_6	Alternative Last Exon	11:66759096-66843360	0.55475	-0.590658
C11orf80	ENSG00000173715	8635_3	Alternative 3' Splice Site	11:66801102-66803998	0.93036	-0.0873913
C11orf98	ENSG00000278615	9027_1	Alternative First Exon	11:62664973-62671653	0.718316	0.360711
C12orf29	ENSG00000133641	9567_1	Complex Event	12:88035738-88042825	0.0996039	-1.64678
C12orf29	ENSG00000133641	9567_4	Complex Event	12:88035738-88042825	0.300805	1.03471
C12orf29	ENSG00000133641	9567_3	Alternative First Exon	12:88035530-88040148	0.446882	0.760624
C12orf29	ENSG00000133641	9567_2	Alternative First Exon	12:88035738-88040148	0.853328	0.184873
C12orf43	ENSG00000157895	10071_1	Alternative 3' Splice Site	12:121004489-121005003	0.634865	-0.47489
C12orf45	ENSG00000151131	9599_1	Cassette Exon	12:104988253-104994478	0.775112	0.285695
C12orf49	ENSG00000111412	10053_2	Cassette Exon	12:116720447-116737790	0.268391	1.10678
C12orf49	ENSG00000111412	10053_1	Complex Event	12:116719876-116737790	0.793552	-0.261701
C12orf57	ENSG00000111678	9296_1	Alternative 5' Splice Site	12:6944565-6945771	0.588609	-0.540852
C12orf65	ENSG00000130921	9675_1	Alternative First Exon	12:123233448-123253647	0.166119	-1.38478
C12orf73	ENSG00000204954	10011_3	Alternative 5' Splice Site	12:103956748-103957140	0.403618	-0.835177
C12orf73	ENSG00000204954	10011_2	Alternative Last Exon	12:103951246-103956631	0.515801	0.649831
C12orf73	ENSG00000204954	10011_1	Complex Event	12:103951630-103956631	0.841104	-0.200481
C12orf76	ENSG00000174456	10029_1	Alternative First Exon	12:110042459-110048363	0.207945	-1.25924
C14orf93	ENSG00000100802	10696_1	Retained Intron	14:22998741-22999054	0.491734	-0.687554
C15orf39	ENSG00000167173	11121_1	Alternative 5' Splice Site	15:75208824-75210749	0.292226	-1.05325
C15orf40	ENSG00000169609	11473_2	Alternative 5' Splice Site	15:83010363-83011497	0.399949	-0.841713
C15orf40	ENSG00000169609	11473_1	Alternative Last Exon	15:83004762-83008548	0.995165	-0.00605964
C16orf46	ENSG00000166455	12381_2	Complex Event	16:81087664-81096131	0.450732	0.754196
C16orf46	ENSG00000166455	12381_4	Alternative Last Exon	16:81054094-81084463	0.465279	-0.730182
C16orf46	ENSG00000166455	12381_3	Complex Event	16:81084594-81090601	0.60692	0.514475
C16orf46	ENSG00000166455	12381_1	Alternative First Exon	16:81054094-81084463	0.766919	-0.296407
C16orf58	ENSG00000140688	12247_1	Alternative First Exon	16:31507878-31509178	0.430777	-0.787863
C16orf70	ENSG00000125149	11853_1	Alternative 5' Splice Site	16:67109989-67110119	0.966501	-0.0419977
C16orf87	ENSG00000155330	12264_1	Cassette Exon	16:46803070-46824386	0.69373	-0.393798
C17orf53	ENSG00000125319	12677_2	Alternative Last Exon	17:44154664-44162563	0.00419927	2.86279
C17orf53	ENSG00000125319	12677_1	Complex Event	17:44149027-44154556	0.419546	0.80721
C17orf53	ENSG00000125319	12677_3	Cassette Exon	17:44155411-44161871	0.496678	0.679726
C17orf58	ENSG00000186665	13358_1	Alternative 5' Splice Site	17:67992103-67993044	0.174747	1.35711
C17orf62	ENSG00000178927	13477_1	Cassette Exon	17:82446696-82449170	0.11475	-1.5772
C17orf62	ENSG00000178927	13477_2	Alternative First Exon	17:82449292-82450737	0.606532	0.515031
C17orf75	ENSG00000108666	13101_1	Alternative 3' Splice Site	17:32339924-32341204	0.941865	-0.0729266
C17orf75	ENSG00000108666	13101_2	Alternative First Exon	17:32341284-32342171	0.99458	0.00679288
C17orf80	ENSG00000141219	12810_2	Cassette Exon	17:73236995-73242896	0.0117726	2.51889
C17orf80	ENSG00000141219	12810_1	Alternative First Exon	17:73232417-73233220	0.387112	-0.864867
C18orf25	ENSG00000152242	13569_1	Alternative First Exon	18:46174036-46253697	0.883088	0.147055
C18orf32	ENSG00000177576	13661_1	Alternative 5' Splice Site	18:49483771-49487207	0.233765	-1.19072
C19orf12	ENSG00000131943	14595_1	Alternative Last Exon	19:29701152-29708254	0.489847	-0.690552
C19orf24	ENSG00000228300	13737_1	Alternative First Exon	19:1275612-1277183	0.983199	-0.0210588
C19orf25	ENSG00000119559	14334_1	Alternative 5' Splice Site	19:1478905-1479140	0.248202	-1.15473
C19orf25	ENSG00000119559	14334_2	Alternative Last Exon	19:1461600-1478774	0.377489	0.882533
C19orf25	ENSG00000119559	14334_3	Complex Event	19:1478905-1479163	0.456744	0.744219
C19orf47	ENSG00000160392	14658_1	Alternative Last Exon	19:40321030-40333851	0.118392	-1.56156
C19orf47	ENSG00000160392	14658_2	Alternative 5' Splice Site	19:40336407-40341839	0.19045	1.30925
C19orf47	ENSG00000160392	14658_3	Alternative First Exon	19:40341890-40348382	0.913671	0.10841
C19orf48	ENSG00000167747	14771_1	Complex Event	19:50798958-50802217	0.411562	0.821148
C19orf48	ENSG00000167747	14771_3	Alternative 5' Splice Site	19:50798958-50799294	0.413245	-0.818196
C19orf48	ENSG00000167747	14771_4	Complex Event	19:50802257-50804572	0.503722	-0.668645
C19orf48	ENSG00000167747	14771_2	Alternative First Exon	19:50802257-50804593	0.974788	0.031604
C19orf54	ENSG00000188493	14666_1	Retained Intron	19:40741864-40742073	0.642499	0.464207
C19orf54	ENSG00000188493	14666_2	Complex Event	19:40743975-40744559	0.673545	-0.421288
C19orf57	ENSG00000132016	14509_1	Alternative First Exon	19:13893223-13905948	0.0955254	-1.66694
C19orf70	ENSG00000174917	14392_1	Alternative First Exon	19:5679763-5680499	0.33863	-0.956876
C19orf81	ENSG00000235034	14209_1	Alternative First Exon	19:50658448-50658947	0.238136	1.17966
C1D	ENSG00000197223	2324_1	Complex Event	2:68047315-68062945	0.34013	-0.953908
C1D	ENSG00000197223	2324_2	Complex Event	2:68053137-68062958	0.837238	0.205428
C1GALT1	ENSG00000106392	5769_2	Alternative First Exon	7:7182638-7234303	0.147505	-1.4484
C1GALT1	ENSG00000106392	5769_1	Complex Event	7:7182820-7234303	0.222963	-1.21869
C1GALT1	ENSG00000106392	5769_3	Alternative Last Exon	7:7234539-7244401	0.840887	-0.200758
C1orf100	ENSG00000173728	784_1	Cassette Exon	1:244375467-244388951	0.469522	0.723257
C1orf109	ENSG00000116922	1004_2	Complex Event	1:37689883-37690334	0.26808	-1.10749
C1orf109	ENSG00000116922	1004_1	Alternative 3' Splice Site	1:37683437-37686273	0.821736	0.225312
C1orf112	ENSG00000000460	590_3	Alternative 3' Splice Site	1:169847803-169849505	0.00792878	2.65509
C1orf112	ENSG00000000460	590_1	Alternative First Exon	1:169795061-169798919	0.359496	-0.916327
C1orf112	ENSG00000000460	590_2	Alternative 3' Splice Site	1:169803309-169804112	0.371824	-0.893062
C1orf122	ENSG00000197982	195_1	Alternative First Exon	1:37807794-37808531	0.63506	-0.474617
C1orf123	ENSG00000162384	1072_1	Alternative First Exon	1:53216056-53235577	0.0869907	1.71149
C1orf123	ENSG00000162384	1072_3	Alternative Last Exon	1:53216056-53235577	0.115126	1.57557
C1orf123	ENSG00000162384	1072_2	Cassette Exon	1:53228954-53235577	0.486032	0.696634
C1orf131	ENSG00000143633	1567_1	Alternative 3' Splice Site	1:231229206-231238857	0.265877	-1.11261
C1orf159	ENSG00000131591	818_2	Alternative Last Exon	1:1082987-1091472	0.707269	0.375526
C1orf159	ENSG00000131591	818_1	Alternative First Exon	1:1082987-1091472	0.974454	-0.0320224
C1orf43	ENSG00000143612	1338_2	Cassette Exon	1:154212624-154214457	0.0338417	2.12195
C1orf43	ENSG00000143612	1338_4	Complex Event	1:154219937-154220419	0.0824143	-1.73685
C1orf43	ENSG00000143612	1338_6	Complex Event	1:154219937-154220419	0.253995	1.1407
C1orf43	ENSG00000143612	1338_1	Complex Event	1:154207648-154212458	0.294936	-1.04736
C1orf43	ENSG00000143612	1338_5	Alternative 5' Splice Site	1:154207648-154212320	0.387302	-0.864521
C1orf43	ENSG00000143612	1338_7	Complex Event	1:154214574-154220342	0.56739	0.571899
C1orf43	ENSG00000143612	1338_3	Complex Event	1:154214574-154220342	0.881186	0.149466
C1orf52	ENSG00000162642	1120_1	Cassette Exon	1:85258722-85259358	0.292063	1.05361
C1orf61	ENSG00000125462	1377_1	Alternative First Exon	1:156404601-156421697	0.280648	1.07886
C1RL	ENSG00000139178	9753_1	Cassette Exon	12:7102087-7109110	0.55239	-0.594182
C20orf196	ENSG00000171984	14874_1	Alternative Last Exon	20:5773043-5863736	0.494392	-0.68334
C20orf24	ENSG00000101084	14958_2	Cassette Exon	20:36607818-36609601	0.0486007	-1.97208
C20orf24	ENSG00000101084	14958_1	Complex Event	20:36607818-36612010	0.541393	-0.610708
C20orf96	ENSG00000196476	15056_1	Cassette Exon	20:284081-290259	0.341895	0.950427
C21orf2	ENSG00000160226	15471_1	Alternative 3' Splice Site	21:44330916-44331843	0.13186	-1.50681
C21orf33	ENSG00000160221	15354_1	Alternative Last Exon	21:44140342-44145706	0.623105	-0.491454
C21orf59	ENSG00000159079	15432_1	Alternative 3' Splice Site	21:32609954-32612105	0.234834	1.188
C22orf34	ENSG00000188511	15877_1	Cassette Exon	22:49416928-49657405	0.607033	0.514313
C22orf39	ENSG00000242259	15719_2	Cassette Exon	22:19441694-19447378	0.133843	1.49912
C22orf39	ENSG00000242259	15719_1	Complex Event	22:19441694-19447665	0.696124	-0.390558
C2CD3	ENSG00000168014	9133_1	Cassette Exon	11:74139828-74168344	0.146689	-1.45133
C2CD5	ENSG00000111731	9800_1	Alternative First Exon	12:22457161-22523426	0.30533	1.02507
C2CD5	ENSG00000111731	9800_2	Alternative Last Exon	12:22457161-22523426	0.443239	-0.766736
C2orf49	ENSG00000135974	1877_1	Retained Intron	2:105342974-105343101	0.877	-0.154774
C2orf68	ENSG00000168887	2385_1	Complex Event	2:85609586-85611668	0.185212	-1.32488
C2orf68	ENSG00000168887	2385_2	Retained Intron	2:85611573-85611668	0.354194	-0.926485
C2orf88	ENSG00000187699	2044_1	Alternative 5' Splice Site	2:190181109-190199697	0.95062	-0.0619283
C3orf33	ENSG00000174928	3501_1	Alternative First Exon	3:155802591-155806268	0.609858	-0.510276
C3orf38	ENSG00000179021	2960_1	Alternative 3' Splice Site	3:88153471-88156024	0.98063	-0.0242793
C4orf33	ENSG00000151470	3804_2	Cassette Exon	4:129106647-129109473	0.157144	1.41474
C4orf33	ENSG00000151470	3804_1	Alternative First Exon	4:129093725-129102602	0.802561	-0.250034
C4orf48	ENSG00000243449	3606_1	Alternative 5' Splice Site	4:2042068-2042327	0.514295	0.652164
C5orf15	ENSG00000113583	4733_1	Alternative 5' Splice Site	5:133960020-133968526	0.00527577	-2.7897
C5orf22	ENSG00000082213	4232_2	Complex Event	5:31535893-31538484	0.00586064	2.75548
C5orf22	ENSG00000082213	4232_1	Alternative 5' Splice Site	5:31534325-31535744	0.467072	-0.727252
C5orf22	ENSG00000082213	4232_4	Alternative 3' Splice Site	5:31535893-31538481	0.571278	0.566171
C5orf22	ENSG00000082213	4232_3	Alternative Last Exon	5:31545712-31554782	0.646536	-0.45858
C5orf30	ENSG00000181751	4356_1	Alternative First Exon	5:103258719-103265908	0.975296	0.030967
C5orf51	ENSG00000205765	4244_1	Cassette Exon	5:41907842-41909746	0.709601	0.372392
C5orf63	ENSG00000164241	4716_1	Alternative Last Exon	5:127047787-127052613	0.0928615	1.68049
C5orf63	ENSG00000164241	4716_2	Alternative First Exon	5:127052669-127073485	0.488358	-0.692923
C5orf66	ENSG00000224186	4410_1	Alternative Last Exon	5:135174172-135344805	0.385433	0.86793
C6orf106	ENSG00000196821	5485_5	Alternative First Exon	6:34654779-34696640	0.127977	-1.52213
C6orf106	ENSG00000196821	5485_6	Complex Event	6:34654779-34696446	0.376987	0.883462
C6orf106	ENSG00000196821	5485_1	Complex Event	6:34606904-34654625	0.551329	0.595769
C6orf106	ENSG00000196821	5485_4	Complex Event	6:34606904-34654625	0.59032	0.538373
C6orf106	ENSG00000196821	5485_3	Alternative First Exon	6:34646798-34654625	0.604146	0.518447
C6orf106	ENSG00000196821	5485_2	Alternative First Exon	6:34646798-34654779	0.659493	0.440613
C6orf136	ENSG00000204564	4956_1	Alternative First Exon	6:30647188-30649558	0.331065	-0.971971
C6orf136	ENSG00000204564	4957_1	Alternative 5' Splice Site	6:30651082-30651266	0.522399	0.639652
C6orf203	ENSG00000130349	5188_1	Alternative Last Exon	6:107040230-107051340	0.0325482	-2.13761
C6orf48	ENSG00000204387	4987_1	Complex Event	6:31835451-31836424	0.349534	-0.935493
C6orf48	ENSG00000204387	4987_3	Alternative 3' Splice Site	6:31835451-31836299	0.708409	0.373994
C6orf48	ENSG00000204387	4987_2	Complex Event	6:31835451-31837236	0.789637	0.266783
C6orf52	ENSG00000137434	5340_2	Cassette Exon	6:10683232-10686966	0.179365	1.34271
C6orf52	ENSG00000137434	5340_1	Cassette Exon	6:10671598-10683187	0.784579	-0.273357
C6orf89	ENSG00000198663	5048_1	Cassette Exon	6:36886028-36899426	0.0630468	-1.85886
C6orf89	ENSG00000198663	5048_2	Alternative 3' Splice Site	6:36899633-36902280	0.285178	1.06876
C7orf26	ENSG00000146576	5764_1	Alternative Last Exon	7:6602140-6608723	0.823558	-0.222971
C7orf43	ENSG00000146826	6398_1	Retained Intron	7:100155825-100156386	0.289973	1.05818
C7orf43	ENSG00000146826	6398_2	Retained Intron	7:100157762-100157843	0.638002	-0.470494
C7orf49	ENSG00000122783	6510_3	Alternative 5' Splice Site	7:135167807-135168786	0.257067	1.13335
C7orf49	ENSG00000122783	6510_2	Alternative First Exon	7:135169060-135170724	0.465262	0.73021
C7orf49	ENSG00000122783	6510_1	Complex Event	7:135167807-135168969	0.820296	0.227164
C7orf49	ENSG00000122783	6510_4	Complex Event	7:135169060-135170652	0.889137	-0.139396
C7orf50	ENSG00000146540	6144_1	Alternative First Exon	7:1010143-1138266	0.573243	0.563282
C8orf33	ENSG00000182307	6835_2	Alternative First Exon	8:145052437-145052586	0.357437	0.92026
C8orf33	ENSG00000182307	6835_1	Complex Event	8:145052585-145052747	0.365842	0.90429
C8orf33	ENSG00000182307	6835_4	Alternative First Exon	8:145052437-145052586	0.569961	-0.568108
C8orf33	ENSG00000182307	6835_3	Complex Event	8:145052585-145052747	0.894808	0.132223
C8orf59	ENSG00000176731	6975_1	Cassette Exon	8:85214631-85217386	0.164299	1.39076
C8orf59	ENSG00000176731	6975_2	Complex Event	8:85217502-85220306	0.56332	0.577917
[truncated: 13,511 more rows]
